# Supplementary material for: Proteomic Characterization of Host-Pathogen Interactions during Bovine Trophoblast Cell Line Infection by Neospora caninum
Source: Pathogens. 2020 Sep 15;9(9):749. doi: 10.3390/pathogens9090749 (PMC7557738; doi:10.3390/pathogens9090749)
Supplement: Supplementary file 1 [file pathogens-09-00749-s001.zip › Table S1.xlsx]

## Sheet: NcSp1H 
PATHWAY ENRICHMENT ANALYSES OF PROTEIN CLUSTERS IN Nc-Spain1H-infected cells
CLUSTER 1
Term	Count	%	P-Value	FDR
Ribosome	23	23.2	4.7e-23	5.1e-20
Spliceosome	7	7.1	0.00087	0.94
Protein processing in endoplasmic reticulum	7	7.1	0.0034	3.7
Thyroid hormone synthesis	4	4	0.022	22
Alzheimer's disease	5	5.1	0.07	54
Arginine and proline metabolism	3	3	0.071	55
CLUSTER 2
Term	Count	%	P-Value	FDR
Endocytosis	7	11.7	0.00066	0.69
Oxidative phosphorylation	5	8.3	0.0034	3.5
Cell cycle	4	6.7	0.018	18
Metabolic pathways	11	18.3	0.041	35
CLUSTER 3
Term	Count	%	P-Value	FDR
Ribosome	9	16.1	7.6e-08	8.3e-05
CLUSTER 4
Term	Count	%	P-Value	FDR
Oxidative phosphorylation	39	9.8	7.2e-25	9.1e-22
Metabolic pathways	109	27.5	3.6e-24	4.6e-21
Parkinson's disease	37	9.3	2.2e-21	2.7e-18
Biosynthesis of antibiotics	42	10.6	3.2e-21	4e-18
Huntington's disease	40	10.1	5.8e-20	7.3e-17
Alzheimer's disease	37	9.3	6e-19	7.5e-16
Carbon metabolism	28	7.1	8.5e-17	1.4e-13
Citrate cycle (TCA cycle)	17	4.3	1.5e-16	1.4e-13
Ribosome	28	7.1	2.4e-14	3e-11
Non-alcoholic fatty liver disease (NAFLD)	26	6.5	8.4e-11	1.1e-07
Valine, leucine and isoleucine degradation	14	3.5	5.8e-09	7.3e-06
Fatty acid metabolism	13	3.3	3.7e-08	4.6e-05
Propanoate metabolism	10	2.5	8.8e-08	0.00011
Fatty acid degradation	11	2.8	6.7e-07	0.00085
Spliceosome	18	4.5	1.2e-06	0.0015
Glyoxylate and dicarboxylate metabolism	8	2	1.7e-05	0.021
2-Oxocarboxylic acid metabolism	7	1.8	1.8e-05	0.022
Pyruvate metabolism	9	2.3	2.9e-05	0.037
CLUSTER 5
Term	Count	%	P-Value	FDR
Proteasome	24	8.3	1.3e-25	1.6e-22
Biosynthesis of antibiotics	26	9	2.6e-11	3.3e-08
Glycolysis / Gluconeogenesis	12	4.2	3e-07	0.00038
Carbon metabolism	15	5.2	3.8e-07	0.00048
Biosynthesis of amino acids	12	4.2	1.1e-06	0.0013
Amino sugar and nucleotide sugar metabolism	10	3.5	2e-06	0.0025
Metabolic pathways	55	19	8.3e-06	0.01

## Sheet: NcSp7 
PATHWAY ENRICHMENT ANALYSES OF PROTEIN CLUSTERS IN Nc-Spain7-infected cells
CLUSTER 1
Term	Count	%	P-Value	FDR
Metabolic pathways	34	30.4	2e-08	2.4e-05
Biosynthesis of antibiotics	14	12.5	1.1e-07	0.00013
Proteasome	7	6.2	5.8e-06	0.007
Pentose phosphate pathway	6	5.4	6.1e-06	0.0074
Amino sugar and nucleotide sugar metabolism	7	6.2	7.5e-06	0.009
CLUSTER 2
Term	Count	%	P-Value	FDR
Ribosome	25	26	1.5e-26	1.8e-23
Spliceosome	10	10.4	1.2e-06	0.0013
CLUSTER 3
Term	Count	%	P-Value	FDR
Proteasome	16	8.4	1.6e-16	1.3e-13
Biosynthesis of antibiotics	16	8.4	8.8e-07	0.001
Biosynthesis of amino acids	10	5.2	1.7e-06	0.002
Carbon metabolism	11	5.8	8.6e-06	0.01
Cysteine and methionine metabolism	7	3.7	2.7e-05	0.032
CLUSTER 4
Term	Count	%	P-Value	FDR
Metabolic pathways	110	30.4	1.4e-30	1.8e-27
Oxidative phosphorylation	40	11	4e-28	5.1e-25
Parkinson's disease	35	9.7	3.4e-21	4.3e-18
Biosynthesis of antibiotics	39	10.8	1.8e-20	2.2e-17
Huntington's disease	37	10.2	3.9e-19	4.9e-16
Alzheimer's disease	34	9.4	6.2e-18	7.9e-15
Citrate cycle (TCA cycle)	17	4.7	1.9e-17	2.5e-14
Carbon metabolism	25	6.9	5.1e-15	6.5e-12
Non-alcoholic fatty liver disease (NAFLD)	24	6.6	2.2e-10	2.8e-07
Valine, leucine and isoleucine degradation	14	3.9	1.2e-09	1.6e-06
Fatty acid metabolism	12	3.3	1e-07	0.00013
Propanoate metabolism	9	2.5	5e-07	0.00064
Synaptic vesicle cycle	12	3.3	1.9e-06	0.0024
Fatty acid degradation	10	2.8	2.2e-06	0.0028
Collecting duct acid secretion	8	2.2	9.6e-06	0.012
Cardiac muscle contraction	12	3.3	2e-05	0.026
CLUSTER 5
Term	Count	%	P-Value	FDR
Ribosome	30	21.4	4.4e-30	4.8e-27

## Sheet: Uninfected 
PATHWAY ENRICHMENT ANALYSES OF PROTEIN CLUSTERS IN non-infected cells
CLUSTER 1
Term	Count	%	P-Value	FDR
Proteasome	11	7.9	7.9e-11	9.2e-08
Biosynthesis of antibiotics	17	12.2	1.4e-09	1.6e-06
Metabolic pathways	36	25.9	1.1e-07	0.00013
Glycolysis / Gluconeogenesis	9	6.5	5.7e-07	0.00066
Amino sugar and nucleotide sugar metabolism	8	5.8	1.1e-06	0.0013
Galactose metabolism	6	4.3	2.6e-05	0.03
CLUSTER 2
Term	Count	%	P-Value	FDR
Parkinson's disease	33	10.4	9.5e-21	1.2e-17
Huntington's disease	36	11.4	6.1e-20	7.7e-17
Oxidative phosphorylation	31	9.8	1e-19	1.2e-16
Alzheimer's disease	31	9.8	1.2e-16	1.4e-13
Metabolic pathways	79	24.9	3.1e-15	3.9e-12
Citrate cycle (TCA cycle)	15	4.7	4.6e-15	5.8e-12
Biosynthesis of antibiotics	30	9.5	6.1e-14	7.6e-11
Carbon metabolism	22	6.9	4.4e-13	5.5e-10
Ribosome	21	6.6	2.1e-10	2.7e-07
Non-alcoholic fatty liver disease (NAFLD)	21	6.6	5.3e-09	6.6e-06
Valine, leucine and isoleucine degradation	12	3.8	4.7e-08	5.8e-05
Fatty acid degradation	10	3.2	8.3e-07	0.001
Fatty acid metabolism	10	3.2	3.4e-06	0.0042
Spliceosome	15	4.7	6.3e-06	0.0079
CLUSTER 3
Term	Count	%	P-Value	FDR
Proteasome	11	6.1	5.7e-10	6.9e-07
Ribosome	14	7.8	4.2e-08	5.1e-05
CLUSTER 4
Term	Count	%	P-Value	FDR
Biosynthesis of antibiotics	12	10.9	3.4e-06	0.0038
CLUSTER 5
Term	Count	%	P-Value	FDR
Ribosome	28	17.9	1.7e-24	2e-21
Spliceosome	11	7.1	1.3e-05	0.015
Oxidative phosphorylation	11	7.1	2.6e-05	0.031
