# Supplementary material for: Proteomic Characterization of Host-Pathogen Interactions during Bovine Trophoblast Cell Line Infection by Neospora caninum
Source: Pathogens. 2020 Sep 15;9(9):749. doi: 10.3390/pathogens9090749 (PMC7557738; doi:10.3390/pathogens9090749)
Supplement: Supplementary file 1 [file pathogens-09-00749-s001.zip › Table S2.xlsx]

## Sheet: 8 hpi
Nc-Spain1H-infected cells vs uninfected cells
Accession	Peptide count	Unique peptides	Confidence score	Anova (p)	q Value	Max fold change	Highest mean condition	Lowest mean condition	Description	1H_8h	7_8h	Control_8h	1H_36h	7_36h	Control_36h	1H_56h	7_56h	Control_56h	_iBAQ	1H_8h_iBAQ	7_8h_iBAQ	Control_8h_iBAQ	1H_36h_iBAQ	7_36h_iBAQ	Control_36h_iBAQ	1H_56h_iBAQ	7_56h_iBAQ	Control_56h_iBAQ
sp|Q3MHF8|LS14A_BOVIN	2	2	60.9	0.266468	0.0447308	1.35515	1H_8h	Control_8h	Protein LSM14 homolog A OS=Bos taurus GN=LSM14A PE=2 SV=1; TOPep_Count=20	484251	453465	357342	445836	401756	440758	482752	362577	400642	20	24212.6	22673.3	17867.1	22291.8	20087.8	22037.9	24137.6	18128.9	20032.1
sp|Q56JY1|RL35A_BOVIN	6	6	373.36	0.0767154	0.0182929	1.31679	1H_8h	Control_8h	60S ribosomal protein L35a OS=Bos taurus GN=RPL35A PE=3 SV=1; TOPep_Count=9	1.80916e+07	1.79078e+07	1.37392e+07	1.61716e+07	1.69518e+07	1.70875e+07	1.6673e+07	1.7515e+07	1.44124e+07	9	2.01018e+06	1.98975e+06	1.52658e+06	1.79685e+06	1.88354e+06	1.89861e+06	1.85256e+06	1.94611e+06	1.60137e+06
sp|Q3T0L7|RL28_BOVIN	10	10	726.25	0.0953451	0.0216695	1.19481	1H_8h	Control_8h	60S ribosomal protein L28 OS=Bos taurus GN=RPL28 PE=2 SV=3; TOPep_Count=12	3.14393e+07	3.08966e+07	2.63133e+07	3.01915e+07	3.05069e+07	2.88117e+07	3.0556e+07	2.67119e+07	2.70588e+07	12	2.61995e+06	2.57472e+06	2.19277e+06	2.51596e+06	2.54225e+06	2.40097e+06	2.54633e+06	2.22599e+06	2.2549e+06
sp|Q32LB9|NOA1_BOVIN	2	2	48.69	0.0653382	0.0163625	2.97557	Control_8h	1H_8h	Nitric oxide-associated protein 1 OS=Bos taurus GN=NOA1 PE=2 SV=1; TOPep_Count=42	207884	341725	618573	354008	340202	213130	567292	475767	234687	42	4949.61	8136.31	14727.9	8428.75	8100.06	5074.52	13507	11327.8	5587.78
sp|Q3SYU9|MVP_BOVIN	19	19	1294.77	0.00441993	0.00192486	1.48778	Control_8h	1H_8h	Major vault protein OS=Bos taurus GN=MVP PE=2 SV=1; TOPep_Count=52	2.77314e+07	3.16431e+07	4.12581e+07	3.56029e+07	3.66657e+07	3.88561e+07	3.69248e+07	3.60036e+07	4.01773e+07	52	533295	608521	793426	684672	705110	747233	710092	692376	772640
sp|Q2HJ94|DNJA2_BOVIN	4	4	221.86	0.015735	0.00539162	1.426	Control_8h	1H_8h	DnaJ homolog subfamily A member 2 OS=Bos taurus GN=DNAJA2 PE=2 SV=1; TOPep_Count=23	4.16689e+06	4.30811e+06	5.94198e+06	4.85171e+06	4.88541e+06	5.14224e+06	5.83211e+06	5.86229e+06	4.26396e+06	23	181169	187309	258347	210944	212409	223576	253570	254882	185390
sp|Q27971|CAN2_BOVIN	21	21	2653.63	0.300013	0.0485412	1.39467	Control_8h	1H_8h	Calpain-2 catalytic subunit OS=Bos taurus GN=CAPN2 PE=2 SV=2; TOPep_Count=35	7.12844e+07	7.80999e+07	9.94179e+07	7.52095e+07	7.38363e+07	8.44564e+07	7.855e+07	8.75291e+07	8.59562e+07	35	2.0367e+06	2.23143e+06	2.84051e+06	2.14884e+06	2.10961e+06	2.41304e+06	2.24429e+06	2.50083e+06	2.45589e+06
Nc-Spain7-infected cells vs uninfected cells
Accession	Peptide count	Unique peptides	Confidence score	Anova (p)	q Value	Max fold change	Highest mean condition	Lowest mean condition	Description	1H_8h	7_8h	Control_8h	1H_36h	7_36h	Control_36h	1H_56h	7_56h	Control_56h	_iBAQ	1H_8h_iBAQ	7_8h_iBAQ	Control_8h_iBAQ	1H_36h_iBAQ	7_36h_iBAQ	Control_36h_iBAQ	1H_56h_iBAQ	7_56h_iBAQ	Control_56h_iBAQ
sp|Q0VD53|VP26A_BOVIN	5	5	257.72	0.12956	0.02654	1.77694	7_8h	Control_8h	Vacuolar protein sorting-associated protein 26A OS=Bos taurus GN=VPS26A PE=2 SV=1; TOPep_Count=22	2.71111e+06	3.99611e+06	2.24887e+06	2.91091e+06	3.45489e+06	3.47084e+06	2.39328e+06	3.79646e+06	3.66249e+06	22	123232	181641	102221	132314	157041	157765	108786	172567	166477
sp|Q32PF3|PCNP_BOVIN	3	3	241.13	0.163778	0.0312016	1.65655	7_8h	Control_8h	PEST proteolytic signal-containing nuclear protein OS=Bos taurus GN=PCNP PE=2 SV=1; TOPep_Count=12	1.0987e+06	1.7526e+06	1.05798e+06	1.15699e+06	1.18723e+06	1.49757e+06	1.08226e+06	1.11264e+06	1.2023e+06	12	91558.5	146050	88165.3	96415.7	98935.5	124798	90188.7	92720.2	100192
sp|Q28034|GLU2B_BOVIN	8	8	728.88	0.119742	0.0253243	1.40108	7_8h	Control_8h	Glucosidase 2 subunit beta OS=Bos taurus GN=PRKCSH PE=2 SV=1; TOPep_Count=21	1.37012e+07	1.58184e+07	1.12901e+07	1.31993e+07	1.52098e+07	1.20602e+07	1.42974e+07	1.49512e+07	1.19267e+07	21	652440	753258	537626	628537	724274	574295	680827	711960	567937
sp|Q3MIC0|RL37A_BOVIN	2	2	142.78	0.0992149	0.0222363	1.28574	7_8h	Control_8h	60S ribosomal protein L37a OS=Bos taurus GN=RPL37A PE=3 SV=3; TOPep_Count=6	8.96969e+06	9.00283e+06	7.00209e+06	8.12202e+06	8.81751e+06	8.4537e+06	8.51116e+06	7.16158e+06	7.61761e+06	6	1.49495e+06	1.50047e+06	1.16701e+06	1.35367e+06	1.46958e+06	1.40895e+06	1.41853e+06	1.1936e+06	1.2696e+06
sp|P61257|RL26_BOVIN	10	10	679.74	0.165383	0.0313636	1.15701	7_8h	Control_8h	60S ribosomal protein L26 OS=Bos taurus GN=RPL26 PE=2 SV=1; TOPep_Count=9	4.86893e+07	5.25948e+07	4.54574e+07	4.80791e+07	5.24352e+07	5.09854e+07	5.24741e+07	4.76833e+07	4.81774e+07	9	5.40993e+06	5.84386e+06	5.05082e+06	5.34212e+06	5.82614e+06	5.66504e+06	5.83046e+06	5.29814e+06	5.35305e+06
sp|Q2KIG0|ETFD_BOVIN	4	4	352.38	0.218539	0.0386711	1.87867	Control_8h	7_8h	Electron transfer flavoprotein-ubiquinone oxidoreductase, mitochondrial OS=Bos taurus GN=ETFDH PE=2 SV=1; TOPep_Count=36	3.13378e+06	2.66898e+06	5.01413e+06	3.54582e+06	3.97378e+06	3.2684e+06	4.66631e+06	4.84842e+06	3.08181e+06	36	87049.5	74138.3	139281	98495	110383	90788.9	129620	134678	85605.9
sp|P67868|CSK2B_BOVIN	5	5	364.47	0.0866477	0.0201493	1.68965	Control_8h	7_8h	Casein kinase II subunit beta OS=Bos taurus GN=CSNK2B PE=1 SV=1; TOPep_Count=11	1.11266e+07	8.30425e+06	1.40313e+07	1.08814e+07	1.18084e+07	1.02074e+07	1.06662e+07	9.91839e+06	1.10138e+07	11	1.01151e+06	754932	1.27557e+06	989219	1.07349e+06	927948	969656	901672	1.00125e+06
sp|P79251|VATG1_BOVIN	2	2	234.76	0.213814	0.0379505	1.67825	Control_8h	7_8h	V-type proton ATPase subunit G 1 OS=Bos taurus GN=ATP6V1G1 PE=1 SV=3; TOPep_Count=5	1.02249e+07	6.7156e+06	1.12704e+07	9.06889e+06	8.31312e+06	7.75737e+06	8.61773e+06	9.54485e+06	1.03029e+07	5	2.04498e+06	1.34312e+06	2.25409e+06	1.81378e+06	1.66262e+06	1.55147e+06	1.72355e+06	1.90897e+06	2.06058e+06
sp|Q56K14|RLA1_BOVIN	4	3	684.34	0.0955503	0.0216822	1.57342	Control_8h	7_8h	60S acidic ribosomal protein P1 OS=Bos taurus GN=RPLP1 PE=3 SV=1; TOPep_Count=4	2.39345e+08	1.9373e+08	3.04818e+08	2.3131e+08	2.32558e+08	2.07392e+08	2.23975e+08	1.98811e+08	1.95266e+08	4	5.98362e+07	4.84325e+07	7.62045e+07	5.78276e+07	5.81395e+07	5.18479e+07	5.59938e+07	4.97028e+07	4.88164e+07
sp|Q2NKY7|SEPT2_BOVIN	7	7	739.57	0.114159	0.0246333	1.44528	Control_8h	7_8h	Septin-2 OS=Bos taurus GN=SEPT2 PE=2 SV=1; TOPep_Count=21	4.00137e+07	3.65968e+07	5.28925e+07	4.39291e+07	4.18088e+07	4.04559e+07	4.32e+07	4.42196e+07	4.52942e+07	21	1.90541e+06	1.7427e+06	2.51869e+06	2.09186e+06	1.99089e+06	1.92647e+06	2.05714e+06	2.1057e+06	2.15687e+06
Nc-Spain1H-infected cells vs Nc-Spain7-infected cells
Accession	Peptide count	Unique peptides	Confidence score	Anova (p)	q Value	Max fold change	Highest mean condition	Lowest mean condition	Description	1H_8h	7_8h	Control_8h	1H_36h	7_36h	Control_36h	1H_56h	7_56h	Control_56h	_iBAQ	1H_8h_iBAQ	7_8h_iBAQ	Control_8h_iBAQ	1H_36h_iBAQ	7_36h_iBAQ	Control_36h_iBAQ	1H_56h_iBAQ	7_56h_iBAQ	Control_56h_iBAQ
sp|Q5EAD6|RL15_BOVIN	12	12	662.23	0.253929	0.0431992	1.33406	1H_8h	7_8h	60S ribosomal protein L15 OS=Bos taurus GN=RPL15 PE=2 SV=3; TOPep_Count=14	6.0304e+07	4.52034e+07	5.78466e+07	5.81574e+07	5.73887e+07	4.94729e+07	5.96465e+07	4.98431e+07	5.26538e+07	14	4.30743e+06	3.22881e+06	4.1319e+06	4.1541e+06	4.09919e+06	3.53378e+06	4.26046e+06	3.56022e+06	3.76099e+06

## Sheet: 36 hpi
Nc-Spain1H-infected cells vs uninfected cells
Accession	Peptide count	Unique peptides	Confidence score	Anova (p)	q Value	Max fold change	Highest mean condition	Lowest mean condition	Description	1H_8h	7_8h	Control_8h	1H_36h	7_36h	Control_36h	1H_56h	7_56h	Control_56h	_iBAQ	1H_8h_iBAQ	7_8h_iBAQ	Control_8h_iBAQ	1H_36h_iBAQ	7_36h_iBAQ	Control_36h_iBAQ	1H_56h_iBAQ	7_56h_iBAQ	Control_56h_iBAQ
sp|A7MB12|UTP15_BOVIN	5	5	247.59	0.229789	0.0402457	1.62186	1H_36h	Control_36h	U3 small nucleolar RNA-associated protein 15 homolog OS=Bos taurus GN=UTP15 PE=2 SV=1; TOPep_Count=34	2.83839e+06	2.39229e+06	2.83127e+06	3.75733e+06	2.88972e+06	2.31667e+06	3.54206e+06	3.57729e+06	2.41385e+06	34	83482	70361.5	83272.7	110510	84991.8	68137.5	104178	105214	70995.5
sp|Q3SZB3|TIM50_BOVIN	4	4	269.37	0.305222	0.0492198	1.30233	1H_36h	Control_36h	Mitochondrial import inner membrane translocase subunit TIM50 OS=Bos taurus GN=TIMM50 PE=2 SV=1; TOPep_Count=20	1.16568e+07	1.05955e+07	1.03449e+07	1.27658e+07	1.09248e+07	9.80227e+06	1.1835e+07	1.12514e+07	1.16499e+07	20	582842	529774	517247	638292	546239	490114	591752	562572	582494
Nc-Spain7-infected cells vs uninfected cells
Accession	Peptide count	Unique peptides	Confidence score	Anova (p)	q Value	Max fold change	Highest mean condition	Lowest mean condition	Description	1H_8h	7_8h	Control_8h	1H_36h	7_36h	Control_36h	1H_56h	7_56h	Control_56h	_iBAQ	1H_8h_iBAQ	7_8h_iBAQ	Control_8h_iBAQ	1H_36h_iBAQ	7_36h_iBAQ	Control_36h_iBAQ	1H_56h_iBAQ	7_56h_iBAQ	Control_56h_iBAQ
sp|Q3SWZ6|SBDS_BOVIN	4	4	375.64	0.0666754	0.0166261	1.37767	Control_36h	7_36h	Ribosome maturation protein SBDS OS=Bos taurus GN=SBDS PE=2 SV=1; TOPep_Count=18	4.2885e+06	4.38627e+06	4.33056e+06	3.5793e+06	3.25173e+06	4.47981e+06	3.47416e+06	4.22308e+06	4.37302e+06	18	238250	243682	240587	198850	180652	248878	193009	234616	242946

## Sheet: 56 hpi
Nc-Spain1H-infected cells vs uninfected cells
Accession	Peptide count	Unique peptides	Confidence score	Anova (p)	q Value	Max fold change	Highest mean condition	Lowest mean condition	Description	1H_8h	7_8h	Control_8h	1H_36h	7_36h	Control_36h	1H_56h	7_56h	Control_56h	_iBAQ	1H_8h_iBAQ	7_8h_iBAQ	Control_8h_iBAQ	1H_36h_iBAQ	7_36h_iBAQ	Control_36h_iBAQ	1H_56h_iBAQ	7_56h_iBAQ	Control_56h_iBAQ
sp|Q3ZC07|ACTC_BOVIN	16	2	1222.1	0.0720318	0.0174769	9.30279	Control_56h	1H_56h	Actin, alpha cardiac muscle 1 OS=Bos taurus GN=ACTC1 PE=2 SV=1; TOPep_Count=23	7.69933e+06	1.88159e+06	2.59439e+06	4.18218e+06	1.53394e+07	3.09833e+06	1.7393e+06	1.9196e+06	1.61803e+07	23	334753	81808.3	112800	181834	666929	134710	75621.6	83460.7	703492
sp|Q32PA4|PHP14_BOVIN	2	2	79.46	0.0513201	0.0135724	5.71685	Control_56h	1H_56h	14 kDa phosphohistidine phosphatase OS=Bos taurus GN=PHPT1 PE=2 SV=1; TOPep_Count=9	658786	716786	574058	443037	277863	478885	145111	516180	829575	9	73198.4	79642.9	63784.2	49226.3	30873.7	53209.4	16123.4	57353.3	92175.1
sp|A4FV08|GNPI1_BOVIN	4	2	199.24	0.266226	0.0447161	4.5027	Control_56h	1H_56h	Glucosamine-6-phosphate isomerase 1 OS=Bos taurus GN=GNPDA1 PE=2 SV=1; TOPep_Count=18	704978	430719	471515	620756	524274	618324	428128	588669	1.92773e+06	18	39165.4	23928.8	26195.3	34486.5	29126.4	34351.3	23784.9	32703.8	107096
sp|Q3ZC42|ADHX_BOVIN	2	2	203.48	0.156808	0.0301302	4.08006	Control_56h	1H_56h	Alcohol dehydrogenase class-3 OS=Bos taurus GN=ADH5 PE=2 SV=1; TOPep_Count=18	2.4808e+06	2.38277e+06	2.36158e+06	1.8664e+06	1.55033e+06	2.25776e+06	908227	1.82598e+06	3.70562e+06	18	137822	132376	131199	103689	86129.2	125431	50457.1	101443	205868
sp|Q28205|TBCD_BOVIN	3	3	58.69	0.1826	0.0337486	3.61503	Control_56h	1H_56h	Tubulin-specific chaperone D OS=Bos taurus GN=TBCD PE=1 SV=1; TOPep_Count=63	235150	315999	242595	199671	189444	310124	96750.4	223479	349756	63	3732.53	5015.85	3850.72	3169.38	3007.04	4922.6	1535.72	3547.29	5551.68
sp|Q0VD27|ENOPH_BOVIN	2	2	139.46	0.153917	0.0296909	3.37699	Control_56h	1H_56h	Enolase-phosphatase E1 OS=Bos taurus GN=ENOPH1 PE=2 SV=1; TOPep_Count=11	1.10586e+06	1.20326e+06	1.64806e+06	1.04141e+06	801909	1.24788e+06	635054	964215	2.14457e+06	11	100533	109387	149823	94673.5	72900.8	113443	57732.2	87655.9	194961
sp|Q3ZBL4|LZTL1_BOVIN	3	2	143.19	0.285768	0.0469678	3.18743	Control_56h	1H_56h	Leucine zipper transcription factor-like protein 1 OS=Bos taurus GN=LZTFL1 PE=2 SV=1; TOPep_Count=16	426791	569792	565922	391249	419766	627094	245534	431215	782623	16	26674.4	35612	35370.1	24453.1	26235.3	39193.4	15345.9	26950.9	48914
sp|P02510|CRYAB_BOVIN	2	2	192.18	0.0173221	0.00583917	3.15251	Control_56h	1H_56h	Alpha-crystallin B chain OS=Bos taurus GN=CRYAB PE=1 SV=2; TOPep_Count=11	2.59536e+06	2.77428e+06	3.50373e+06	1.81371e+06	1.60675e+06	2.93549e+06	1.19743e+06	1.80711e+06	3.77491e+06	11	235942	252207	318521	164883	146068	266862	108857	164283	343174
sp|Q5E9B7|CLIC1_BOVIN	14	14	1392.62	0.00630506	0.00253695	3.12822	Control_56h	1H_56h	Chloride intracellular channel protein 1 OS=Bos taurus GN=CLIC1 PE=2 SV=3; TOPep_Count=16	1.2869e+08	1.50867e+08	1.56892e+08	7.93169e+07	8.72261e+07	1.42311e+08	6.21391e+07	1.04594e+08	1.94385e+08	16	8.0431e+06	9.4292e+06	9.80572e+06	4.95731e+06	5.45163e+06	8.89445e+06	3.88369e+06	6.5371e+06	1.2149e+07
sp|Q0VCU1|ACOC_BOVIN	3	3	80.97	0.213644	0.0379445	2.98549	Control_56h	1H_56h	Cytoplasmic aconitate hydratase OS=Bos taurus GN=ACO1 PE=2 SV=1; TOPep_Count=51	586888	841710	784465	560398	549556	888134	444528	666784	1.32713e+06	51	11507.6	16504.1	15381.7	10988.2	10775.6	17414.4	8716.23	13074.2	26022.2
sp|Q5BIR5|SPB8_BOVIN	6	5	352.58	0.0116589	0.00422904	2.93127	Control_56h	1H_56h	Serpin B8 OS=Bos taurus GN=SERPINB8 PE=2 SV=1; TOPep_Count=23	3.36177e+06	4.25598e+06	4.63353e+06	2.40233e+06	2.1006e+06	3.73219e+06	1.74194e+06	2.39984e+06	5.1061e+06	23	146164	185043	201458	104449	91330.6	162269	75736.6	104341	222005
sp|Q3T0M7|RANG_BOVIN	3	3	198.98	0.0344649	0.0099368	2.85195	Control_56h	1H_56h	Ran-specific GTPase-activating protein OS=Bos taurus GN=RANBP1 PE=2 SV=1; TOPep_Count=9	1.25171e+07	1.35584e+07	1.21415e+07	8.58313e+06	8.23443e+06	1.05024e+07	5.24186e+06	7.80971e+06	1.49495e+07	9	1.39078e+06	1.50649e+06	1.34906e+06	953681	914937	1.16694e+06	582429	867745	1.66106e+06
sp|Q8MJ50|OSTF1_BOVIN	3	3	105.5	0.0205261	0.00666644	2.82509	Control_56h	1H_56h	Osteoclast-stimulating factor 1 OS=Bos taurus GN=OSTF1 PE=2 SV=1; TOPep_Count=14	1.16703e+07	1.37977e+07	1.34784e+07	8.92731e+06	8.34098e+06	1.32347e+07	5.46201e+06	8.59625e+06	1.54307e+07	14	833596	985552	962743	637665	595784	945335	390144	614018	1.10219e+06
sp|P50397|GDIB_BOVIN	17	9	1248.1	0.0253767	0.00788714	2.71838	Control_56h	1H_56h	Rab GDP dissociation inhibitor beta OS=Bos taurus GN=GDI2 PE=2 SV=3; TOPep_Count=29	1.98677e+07	2.1552e+07	2.70144e+07	1.53489e+07	1.36801e+07	2.13095e+07	1.02348e+07	1.57355e+07	2.78221e+07	29	685094	743173	931532	529272	471728	734810	352924	542605	959382
sp|P10096|G3P_BOVIN	16	15	1892.46	0.0390377	0.0109619	2.71412	Control_56h	1H_56h	Glyceraldehyde-3-phosphate dehydrogenase OS=Bos taurus GN=GAPDH PE=1 SV=4; TOPep_Count=22	6.85926e+08	7.49079e+08	8.44875e+08	5.17034e+08	4.87581e+08	6.73351e+08	3.4841e+08	5.36343e+08	9.45629e+08	22	3.11784e+07	3.40491e+07	3.84034e+07	2.35015e+07	2.21628e+07	3.06069e+07	1.58368e+07	2.43792e+07	4.29831e+07
sp|Q32LE5|ASGL1_BOVIN	7	7	686.7	0.00527986	0.00221003	2.69516	Control_56h	1H_56h	Isoaspartyl peptidase/L-asparaginase OS=Bos taurus GN=ASRGL1 PE=2 SV=1; TOPep_Count=14	4.04671e+07	4.33584e+07	4.66614e+07	2.73721e+07	2.76219e+07	4.16133e+07	1.92615e+07	2.94197e+07	5.19128e+07	14	2.89051e+06	3.09703e+06	3.33295e+06	1.95515e+06	1.97299e+06	2.97238e+06	1.37582e+06	2.10141e+06	3.70806e+06
sp|Q17QL1|GNPI2_BOVIN	4	2	216.82	0.206902	0.0371544	2.6588	Control_56h	1H_56h	Glucosamine-6-phosphate isomerase 2 OS=Bos taurus GN=GNPDA2 PE=2 SV=1; TOPep_Count=18	1.8415e+06	1.3752e+06	3.27792e+06	1.79435e+06	1.30872e+06	1.83786e+06	1.30001e+06	2.2321e+06	3.45647e+06	18	102306	76400.2	182107	99686.1	72706.9	102103	72222.9	124006	192026
sp|Q3SZJ0|ARLY_BOVIN	6	6	499.46	0.0181741	0.00609106	2.65614	Control_56h	1H_56h	Argininosuccinate lyase OS=Bos taurus GN=ASL PE=2 SV=1; TOPep_Count=28	4.29399e+06	3.64569e+06	5.22894e+06	3.49188e+06	2.85359e+06	4.14454e+06	2.35884e+06	3.98891e+06	6.26541e+06	28	153357	130203	186748	124710	101914	148019	84244.3	142461	223765
sp|Q5E951|TBCB_BOVIN	5	5	436.34	0.12862	0.0264058	2.65271	Control_56h	1H_56h	Tubulin-folding cofactor B OS=Bos taurus GN=TBCB PE=2 SV=1; TOPep_Count=16	3.58178e+06	4.27343e+06	4.30681e+06	2.93331e+06	2.85682e+06	4.17979e+06	2.1135e+06	4.75067e+06	5.6065e+06	16	223861	267090	269176	183332	178551	261237	132094	296917	350406
sp|P56965|DDAH1_BOVIN	8	7	408.97	0.0653574	0.0163625	2.61241	Control_56h	1H_56h	N(G),N(G)-dimethylarginine dimethylaminohydrolase 1 OS=Bos taurus GN=DDAH1 PE=1 SV=3; TOPep_Count=18	1.24067e+07	1.2696e+07	1.63852e+07	9.05247e+06	8.67377e+06	1.2063e+07	6.95358e+06	1.28263e+07	1.81656e+07	18	689263	705332	910290	502915	481876	670164	386310	712571	1.0092e+06
sp|Q2TBL6|TALDO_BOVIN	9	7	566.17	0.113143	0.02449	2.55468	Control_56h	1H_56h	Transaldolase OS=Bos taurus GN=TALDO1 PE=2 SV=1; TOPep_Count=24	2.04169e+07	2.22579e+07	2.70986e+07	1.9719e+07	2.00454e+07	3.14632e+07	1.2647e+07	2.79443e+07	3.2309e+07	24	850705	927410	1.12911e+06	821625	835226	1.31097e+06	526959	1.16435e+06	1.34621e+06
sp|Q3ZBD7|G6PI_BOVIN	13	12	804.49	0.120678	0.0254721	2.5467	Control_56h	1H_56h	Glucose-6-phosphate isomerase OS=Bos taurus GN=GPI PE=2 SV=4; TOPep_Count=31	2.62075e+07	2.89852e+07	3.67089e+07	2.26228e+07	2.07713e+07	2.56818e+07	1.54637e+07	3.08348e+07	3.93814e+07	31	845404	935005	1.18416e+06	729768	670042	828444	498828	994670	1.27037e+06
sp|Q3ZCH9|HDHD2_BOVIN	2	2	79.46	0.271789	0.0454666	2.53439	Control_56h	1H_56h	Haloacid dehalogenase-like hydrolase domain-containing protein 2 OS=Bos taurus GN=HDHD2 PE=2 SV=1; TOPep_Count=17	563062	659805	414669	470950	495703	606591	318868	534207	808137	17	33121.3	38812	24392.3	27702.9	29159	35681.8	18757	31424	47537.5
sp|Q29RI6|CAB39_BOVIN	4	4	228.2	0.0716041	0.0174061	2.53306	Control_56h	1H_56h	Calcium-binding protein 39 OS=Bos taurus GN=CAB39 PE=2 SV=1; TOPep_Count=26	1.56928e+06	1.83603e+06	1.65914e+06	1.16131e+06	1.16347e+06	1.55189e+06	772903	1.34208e+06	1.95781e+06	26	60356.8	70616.5	63813	44665.6	44748.8	59688.2	29727	51618.5	75300.2
sp|P37980|IPYR_BOVIN	6	6	554.88	0.116496	0.0248825	2.50385	Control_56h	1H_56h	Inorganic pyrophosphatase OS=Bos taurus GN=PPA1 PE=1 SV=2; TOPep_Count=17	1.07377e+07	1.10825e+07	1.12473e+07	7.35261e+06	7.25275e+06	9.53258e+06	5.43725e+06	9.81681e+06	1.36141e+07	17	631632	651914	661604	432507	426633	560740	319838	577459	800827
sp|O77834|PRDX6_BOVIN	9	8	844.37	0.111648	0.0242386	2.43996	Control_56h	1H_56h	Peroxiredoxin-6 OS=Bos taurus GN=PRDX6 PE=1 SV=3; TOPep_Count=16	2.0028e+07	2.21924e+07	2.51298e+07	1.67158e+07	1.36511e+07	1.80786e+07	1.18408e+07	1.68999e+07	2.88911e+07	16	1.25175e+06	1.38703e+06	1.57061e+06	1.04474e+06	853191	1.12991e+06	740052	1.05624e+06	1.80569e+06
sp|P02584|PROF1_BOVIN	6	6	942.3	0.0692963	0.0170133	2.42687	Control_56h	1H_56h	Profilin-1 OS=Bos taurus GN=PFN1 PE=1 SV=2; TOPep_Count=9	2.21328e+08	2.32049e+08	2.73394e+08	1.70894e+08	1.57268e+08	2.11789e+08	1.20823e+08	2.05296e+08	2.93221e+08	9	2.4592e+07	2.57833e+07	3.03771e+07	1.89882e+07	1.74743e+07	2.35321e+07	1.34248e+07	2.28107e+07	3.25801e+07
sp|Q4U5R3|PSME1_BOVIN	4	4	274.6	0.204843	0.0368301	2.39794	Control_56h	1H_56h	Proteasome activator complex subunit 1 OS=Bos taurus GN=PSME1 PE=1 SV=1; TOPep_Count=19	3.61488e+06	3.93878e+06	4.26509e+06	3.29955e+06	3.138e+06	4.21249e+06	2.12376e+06	3.55413e+06	5.09265e+06	19	190257	207304	224478	173661	165158	221710	111777	187059	268034
sp|O62768|TRXR1_BOVIN	4	4	278.86	0.00961337	0.00360391	2.39472	Control_56h	1H_56h	Thioredoxin reductase 1, cytoplasmic OS=Bos taurus GN=TXNRD1 PE=2 SV=3; TOPep_Count=27	2.48725e+06	2.45461e+06	3.71612e+06	2.31782e+06	2.19965e+06	3.10808e+06	1.70763e+06	2.24549e+06	4.0893e+06	27	92120.3	90911.5	137634	85845.3	81468.6	115114	63245.6	83166.4	151455
sp|Q5E987|PSA5_BOVIN	3	2	261.59	0.0209727	0.0067791	2.37242	Control_56h	1H_56h	Proteasome subunit alpha type-5 OS=Bos taurus GN=PSMA5 PE=1 SV=1; TOPep_Count=11	9.14593e+06	1.09087e+07	1.19239e+07	7.74002e+06	7.17683e+06	1.15039e+07	5.75394e+06	8.85693e+06	1.36508e+07	11	831448	991697	1.08399e+06	703638	652439	1.04581e+06	523085	805176	1.24098e+06
sp|A7E3Q8|PLST_BOVIN	12	10	800.99	0.0597701	0.0152658	2.36536	Control_56h	1H_56h	Plastin-3 OS=Bos taurus GN=PLS3 PE=2 SV=1; TOPep_Count=40	1.16891e+07	1.36222e+07	1.77027e+07	1.0289e+07	9.62388e+06	1.70242e+07	7.73956e+06	1.38763e+07	1.83068e+07	40	292228	340556	442569	257225	240597	425605	193489	346908	457671
sp|A2VE14|SAE1_BOVIN	5	5	476.53	0.0648336	0.0162593	2.35949	Control_56h	1H_56h	SUMO-activating enzyme subunit 1 OS=Bos taurus GN=SAE1 PE=2 SV=1; TOPep_Count=23	8.12629e+06	9.49984e+06	1.1002e+07	6.88846e+06	6.88604e+06	1.05401e+07	4.89346e+06	8.84588e+06	1.15461e+07	23	353317	413037	478349	299498	299393	458267	212759	384603	502003
sp|A6H742|PLSI_BOVIN	12	10	864.25	0.0209608	0.0067791	2.34016	Control_56h	1H_56h	Plastin-1 OS=Bos taurus GN=PLS1 PE=2 SV=1; TOPep_Count=30	1.21279e+07	1.58195e+07	1.76336e+07	1.05622e+07	1.08367e+07	1.76323e+07	9.33593e+06	1.59043e+07	2.18476e+07	30	404263	527315	587786	352074	361222	587745	311198	530144	728253
sp|Q5E9F5|TAGL2_BOVIN	11	11	1033.36	0.0520514	0.0137283	2.33035	Control_56h	1H_56h	Transgelin-2 OS=Bos taurus GN=TAGLN2 PE=2 SV=3; TOPep_Count=14	2.21065e+08	2.21051e+08	2.67414e+08	1.84075e+08	1.91108e+08	2.13483e+08	1.175e+08	1.79193e+08	2.73817e+08	14	1.57903e+07	1.57894e+07	1.9101e+07	1.31482e+07	1.36505e+07	1.52488e+07	8.39288e+06	1.27995e+07	1.95584e+07
sp|Q6B855|TKT_BOVIN	23	22	2336.23	0.0250118	0.00780709	2.30615	Control_56h	1H_56h	Transketolase OS=Bos taurus GN=TKT PE=2 SV=1; TOPep_Count=35	3.07414e+08	3.34928e+08	4.21958e+08	2.65126e+08	2.75376e+08	3.80947e+08	2.03013e+08	2.89316e+08	4.68179e+08	35	8.78327e+06	9.56936e+06	1.2056e+07	7.57503e+06	7.86787e+06	1.08842e+07	5.80038e+06	8.26616e+06	1.33765e+07
sp|Q5E984|TCTP_BOVIN	6	6	371.92	0.000407803	0.000246641	2.29257	Control_56h	1H_56h	Translationally-controlled tumor protein OS=Bos taurus GN=TPT1 PE=2 SV=1; TOPep_Count=8	2.71605e+07	2.37776e+07	2.78269e+07	1.81824e+07	1.83204e+07	1.92793e+07	1.35734e+07	1.55615e+07	3.1118e+07	8	3.39507e+06	2.97219e+06	3.47837e+06	2.2728e+06	2.29005e+06	2.40991e+06	1.69667e+06	1.94519e+06	3.88974e+06
sp|Q5E9B1|LDHB_BOVIN	16	13	1303.88	0.125752	0.0260745	2.27331	Control_56h	1H_56h	L-lactate dehydrogenase B chain OS=Bos taurus GN=LDHB PE=2 SV=4; TOPep_Count=21	1.13536e+08	1.35067e+08	1.2631e+08	8.79674e+07	7.82572e+07	1.17229e+08	6.07235e+07	1.01147e+08	1.38043e+08	21	5.40646e+06	6.43175e+06	6.01474e+06	4.18892e+06	3.72654e+06	5.58236e+06	2.8916e+06	4.81654e+06	6.5735e+06
sp|P19858|LDHA_BOVIN	19	16	1896.04	0.151931	0.0294792	2.26533	Control_56h	1H_56h	L-lactate dehydrogenase A chain OS=Bos taurus GN=LDHA PE=2 SV=2; TOPep_Count=24	1.67904e+08	1.71441e+08	2.22302e+08	1.44909e+08	1.3463e+08	1.61523e+08	1.03758e+08	1.80379e+08	2.35046e+08	24	6.99599e+06	7.14336e+06	9.26257e+06	6.03788e+06	5.60958e+06	6.73014e+06	4.32325e+06	7.5158e+06	9.79357e+06
sp|Q2HJ81|TBB6_BOVIN	13	3	1396.57	0.0541469	0.0141527	2.25953	Control_56h	1H_56h	Tubulin beta-6 chain OS=Bos taurus GN=TUBB6 PE=2 SV=1; TOPep_Count=22	8.13537e+06	7.62978e+06	1.18872e+07	7.60459e+06	6.56028e+06	8.56554e+06	5.50282e+06	6.8339e+06	1.24338e+07	22	369790	346808	540328	345663	298194	389343	250128	310632	565173
sp|Q2KJH4|WDR1_BOVIN	17	17	1437.26	0.0125944	0.00449245	2.25466	Control_56h	1H_56h	WD repeat-containing protein 1 OS=Bos taurus GN=WDR1 PE=2 SV=3; TOPep_Count=37	6.53577e+07	6.82517e+07	8.32694e+07	5.31594e+07	5.06289e+07	6.69389e+07	4.01561e+07	5.89913e+07	9.05383e+07	37	1.76642e+06	1.84464e+06	2.25052e+06	1.43674e+06	1.36835e+06	1.80916e+06	1.0853e+06	1.59436e+06	2.44698e+06
sp|O46411|5NTC_BOVIN	6	6	278.3	0.0576293	0.0148101	2.24677	Control_56h	1H_56h	Cytosolic purine 5'-nucleotidase OS=Bos taurus GN=NT5C2 PE=1 SV=1; TOPep_Count=28	5.60332e+06	4.89509e+06	7.70271e+06	4.6839e+06	4.15152e+06	5.56746e+06	3.82392e+06	6.10336e+06	8.59147e+06	28	200119	174825	275097	167282	148269	198838	136568	217977	306838
sp|Q0P5A6|PSMD5_BOVIN	6	6	698.29	0.122837	0.0256326	2.20531	Control_56h	1H_56h	26S proteasome non-ATPase regulatory subunit 5 OS=Bos taurus GN=PSMD5 PE=2 SV=1; TOPep_Count=31	6.74447e+06	7.61323e+06	8.45187e+06	6.43985e+06	6.21367e+06	8.82184e+06	4.87976e+06	7.77601e+06	1.07614e+07	31	217564	245588	272641	207737	200441	284575	157411	250839	347141
sp|A3KN12|PUR8_BOVIN	7	7	591.47	0.0558767	0.0144798	2.2045	Control_56h	1H_56h	Adenylosuccinate lyase OS=Bos taurus GN=ADSL PE=2 SV=1; TOPep_Count=31	7.74435e+06	8.81999e+06	1.07913e+07	6.525e+06	6.34924e+06	7.46207e+06	4.92622e+06	7.51347e+06	1.08599e+07	31	249818	284516	348108	210484	204814	240712	158910	242370	350318
sp|Q3SZI4|1433T_BOVIN	15	11	1452.83	0.0636451	0.0160582	2.18909	Control_56h	1H_56h	14-3-3 protein theta OS=Bos taurus GN=YWHAQ PE=2 SV=1; TOPep_Count=18	4.62493e+07	5.55388e+07	6.07954e+07	4.62673e+07	4.64711e+07	6.24486e+07	3.19161e+07	5.28512e+07	6.98673e+07	18	2.56941e+06	3.08549e+06	3.37752e+06	2.57041e+06	2.58173e+06	3.46937e+06	1.77312e+06	2.93618e+06	3.88152e+06
sp|Q3T0E0|ATOX1_BOVIN	3	3	386.46	0.127891	0.0263119	2.18589	Control_56h	1H_56h	Copper transport protein ATOX1 OS=Bos taurus GN=ATOX1 PE=3 SV=1; TOPep_Count=4	2.08089e+07	2.41674e+07	2.53319e+07	1.67657e+07	1.39967e+07	1.98118e+07	1.21677e+07	1.73065e+07	2.65972e+07	4	5.20222e+06	6.04186e+06	6.33297e+06	4.19144e+06	3.49917e+06	4.95296e+06	3.04192e+06	4.32663e+06	6.64931e+06
sp|Q2YDJ9|GMPPB_BOVIN	6	6	244.1	0.121266	0.0254721	2.18021	Control_56h	1H_56h	Mannose-1-phosphate guanyltransferase beta OS=Bos taurus GN=GMPPB PE=2 SV=1; TOPep_Count=17	4.27472e+06	5.02247e+06	4.50501e+06	3.57835e+06	3.20028e+06	3.92674e+06	2.54626e+06	4.493e+06	5.55138e+06	17	251454	295440	265001	210491	188252	230985	149780	264294	326552
sp|A5D785|XPO2_BOVIN	13	13	1095.82	0.043753	0.0119851	2.17567	Control_56h	1H_56h	Exportin-2 OS=Bos taurus GN=CSE1L PE=2 SV=1; TOPep_Count=56	1.90584e+07	2.28904e+07	2.51216e+07	1.78972e+07	1.84394e+07	2.37465e+07	1.22568e+07	2.08695e+07	2.66668e+07	56	340328	408757	448600	319592	329275	424045	218872	372669	476192
sp|Q56JV6|TWF1_BOVIN	4	4	429.29	0.0554697	0.0144076	2.16297	Control_56h	1H_56h	Twinfilin-1 OS=Bos taurus GN=TWF1 PE=2 SV=1; TOPep_Count=23	6.67885e+06	8.15808e+06	7.77016e+06	4.51204e+06	4.73727e+06	7.11816e+06	4.21442e+06	5.53385e+06	9.11568e+06	23	290385	354699	337833	196176	205968	309485	183236	240602	396334
sp|Q3SZ62|PGAM1_BOVIN	11	11	1297.68	0.0905825	0.0208807	2.14269	Control_56h	1H_56h	Phosphoglycerate mutase 1 OS=Bos taurus GN=PGAM1 PE=2 SV=3; TOPep_Count=15	1.05833e+08	1.07484e+08	1.24717e+08	7.98285e+07	7.27951e+07	8.64501e+07	5.95152e+07	9.48508e+07	1.27522e+08	15	7.05554e+06	7.16561e+06	8.31449e+06	5.3219e+06	4.85301e+06	5.76334e+06	3.96768e+06	6.32339e+06	8.5015e+06
sp|Q3SZH7|LKHA4_BOVIN	5	4	355.73	0.214596	0.0380429	2.1412	Control_56h	1H_56h	Leukotriene A-4 hydrolase OS=Bos taurus GN=LTA4H PE=2 SV=3; TOPep_Count=36	1.75946e+06	1.82141e+06	2.03258e+06	1.45248e+06	1.2641e+06	1.98274e+06	1.13873e+06	1.44531e+06	2.43826e+06	36	48873.8	50594.9	56460.6	40346.6	35113.9	55076.2	31631.5	40147.6	67729.4
sp|Q5E953|UFC1_BOVIN	2	2	64.87	0.191972	0.0351238	2.12211	Control_56h	1H_56h	Ubiquitin-fold modifier-conjugating enzyme 1 OS=Bos taurus GN=UFC1 PE=2 SV=1; TOPep_Count=12	523028	711674	536569	703751	518638	493403	396930	695006	842330	12	43585.7	59306.2	44714	58645.9	43219.8	41116.9	33077.5	57917.2	70194.2
sp|Q9XSK7|HDGF_BOVIN	7	7	705.45	0.0282746	0.00853258	2.11346	Control_56h	1H_56h	Hepatoma-derived growth factor OS=Bos taurus GN=HDGF PE=2 SV=1; TOPep_Count=17	3.05533e+07	3.99823e+07	3.65904e+07	3.11227e+07	3.49713e+07	4.16115e+07	2.2492e+07	2.70413e+07	4.75361e+07	17	1.79725e+06	2.3519e+06	2.15238e+06	1.83074e+06	2.05713e+06	2.44773e+06	1.32306e+06	1.59067e+06	2.79624e+06
sp|A6H768|GALK1_BOVIN	6	6	491.71	0.138913	0.0276811	2.09187	Control_56h	1H_56h	Galactokinase OS=Bos taurus GN=GALK1 PE=2 SV=2; TOPep_Count=21	5.86779e+06	5.80727e+06	6.8779e+06	5.03167e+06	4.58298e+06	5.28222e+06	3.74385e+06	6.94062e+06	7.83164e+06	21	279419	276537	327519	239603	218237	251534	178278	330506	372935
sp|P62261|1433E_BOVIN	12	10	1111.41	0.0553692	0.0144055	2.08837	Control_56h	1H_56h	14-3-3 protein epsilon OS=Bos taurus GN=YWHAE PE=2 SV=1; TOPep_Count=18	6.82645e+07	8.71288e+07	7.8682e+07	6.24988e+07	6.21174e+07	8.19583e+07	4.44747e+07	6.82419e+07	9.28797e+07	18	3.79247e+06	4.84049e+06	4.37122e+06	3.47215e+06	3.45097e+06	4.55324e+06	2.47082e+06	3.79122e+06	5.15998e+06
sp|A1A4Q4|TMA7_BOVIN	2	2	93.18	0.121248	0.0254721	2.08601	Control_56h	1H_56h	Translation machinery-associated protein 7 OS=Bos taurus GN=TMA7 PE=3 SV=1; TOPep_Count=2	2.11277e+06	2.19009e+06	2.05021e+06	1.5232e+06	1.4457e+06	2.06909e+06	1.19021e+06	1.35547e+06	2.48279e+06	2	1.05639e+06	1.09504e+06	1.0251e+06	761601	722848	1.03454e+06	595106	677737	1.24139e+06
sp|Q17QQ2|TPMT_BOVIN	11	11	779.25	0.140359	0.0279289	2.07926	Control_56h	1H_56h	Thiopurine S-methyltransferase OS=Bos taurus GN=TPMT PE=2 SV=1; TOPep_Count=16	1.25923e+07	1.34388e+07	1.50876e+07	1.22245e+07	1.09022e+07	1.29989e+07	9.62089e+06	1.26511e+07	2.00044e+07	16	787021	839924	942973	764030	681386	812429	601306	790692	1.25027e+06
sp|Q0VCK0|PUR9_BOVIN	20	20	1810.33	0.0646347	0.0162234	2.07374	Control_56h	1H_56h	Bifunctional purine biosynthesis protein PURH OS=Bos taurus GN=ATIC PE=2 SV=1; TOPep_Count=36	5.60713e+07	5.87763e+07	7.23475e+07	5.1585e+07	4.98424e+07	6.15129e+07	4.08945e+07	6.07873e+07	8.48045e+07	36	1.55754e+06	1.63267e+06	2.00965e+06	1.43292e+06	1.38451e+06	1.70869e+06	1.13596e+06	1.68853e+06	2.35568e+06
sp|P13696|PEBP1_BOVIN	8	8	794.98	0.275623	0.0458542	2.05737	Control_56h	1H_56h	Phosphatidylethanolamine-binding protein 1 OS=Bos taurus GN=PEBP1 PE=1 SV=2; TOPep_Count=13	4.15894e+07	4.30246e+07	4.01679e+07	3.89228e+07	3.37094e+07	4.17842e+07	2.92779e+07	5.11632e+07	6.02355e+07	13	3.19918e+06	3.30958e+06	3.08984e+06	2.99406e+06	2.59303e+06	3.21417e+06	2.25214e+06	3.93563e+06	4.6335e+06
sp|P12378|UGDH_BOVIN	16	16	1357.54	0.11554	0.0247509	2.05566	Control_56h	1H_56h	UDP-glucose 6-dehydrogenase OS=Bos taurus GN=UGDH PE=1 SV=2; TOPep_Count=34	3.27408e+07	3.29513e+07	4.1956e+07	2.90813e+07	2.62261e+07	3.68919e+07	2.30593e+07	3.6159e+07	4.7402e+07	34	962963	969157	1.234e+06	855334	771355	1.08506e+06	678216	1.0635e+06	1.39418e+06
sp|Q2TBG8|UCHL3_BOVIN	4	4	227.36	0.13448	0.0272435	2.0479	Control_56h	1H_56h	Ubiquitin carboxyl-terminal hydrolase isozyme L3 OS=Bos taurus GN=UCHL3 PE=2 SV=1; TOPep_Count=12	2.82495e+06	3.02877e+06	3.31532e+06	2.13562e+06	2.2524e+06	2.4284e+06	1.66099e+06	2.06724e+06	3.40154e+06	12	235413	252398	276276	177968	187700	202366	138416	172270	283462
sp|P16116|ALDR_BOVIN	14	14	656.25	0.199292	0.0360325	2.04215	Control_56h	1H_56h	Aldose reductase OS=Bos taurus GN=AKR1B1 PE=1 SV=1; TOPep_Count=24	1.37726e+07	1.3926e+07	1.43953e+07	1.05537e+07	9.76681e+06	1.22138e+07	8.42999e+06	1.11369e+07	1.72153e+07	24	573860	580249	599804	439739	406951	508907	351250	464037	717304
sp|Q32KS0|TBCE_BOVIN	6	6	499.42	0.196506	0.0356839	2.02994	Control_56h	1H_56h	Tubulin-specific chaperone E OS=Bos taurus GN=TBCE PE=2 SV=1; TOPep_Count=41	2.77213e+06	2.95683e+06	4.50285e+06	3.15259e+06	2.78368e+06	3.55374e+06	2.54757e+06	3.85438e+06	5.17142e+06	41	67612.9	72117.8	109826	76892.4	67894.6	86676.6	62135.9	94009.3	126132
sp|P63103|1433Z_BOVIN	15	12	1801.65	0.0779587	0.0185286	2.02516	Control_56h	1H_56h	14-3-3 protein zeta/delta OS=Bos taurus GN=YWHAZ PE=1 SV=1; TOPep_Count=19	1.708e+08	2.16584e+08	2.02096e+08	1.47264e+08	1.42037e+08	2.04185e+08	1.09363e+08	1.58224e+08	2.21476e+08	19	8.98945e+06	1.13992e+07	1.06366e+07	7.75074e+06	7.47561e+06	1.07466e+07	5.75592e+06	8.32759e+06	1.16567e+07
sp|Q2KIW9|KCY_BOVIN	6	6	448.05	0.235865	0.0410873	2.02289	Control_56h	1H_56h	UMP-CMP kinase OS=Bos taurus GN=CMPK1 PE=2 SV=2; TOPep_Count=11	7.38631e+06	8.45268e+06	9.33112e+06	6.17202e+06	5.70643e+06	8.67579e+06	5.07168e+06	8.65808e+06	1.02595e+07	11	671483	768425	848284	561093	518766	788708	461062	787098	932678
sp|P68509|1433F_BOVIN	12	9	914.82	0.0255444	0.00792235	2.01259	Control_56h	1H_56h	14-3-3 protein eta OS=Bos taurus GN=YWHAH PE=1 SV=2; TOPep_Count=18	1.91448e+07	2.30376e+07	2.14662e+07	1.53175e+07	1.5294e+07	2.10963e+07	1.16639e+07	1.9048e+07	2.34746e+07	18	1.0636e+06	1.27987e+06	1.19257e+06	850975	849665	1.17202e+06	647993	1.05822e+06	1.30414e+06
sp|Q5E9Y6|PRUNE_BOVIN	2	2	147.76	0.229427	0.040219	2.00873	Control_56h	1H_56h	Protein prune homolog OS=Bos taurus GN=PRUNE PE=2 SV=1; TOPep_Count=23	1.65491e+06	1.83366e+06	2.31666e+06	1.47899e+06	1.38603e+06	2.10287e+06	1.32957e+06	1.44077e+06	2.67075e+06	23	71952.5	79724.3	100725	64303.8	60262	91429.1	57807.5	62642.2	116120
sp|Q9TRY0|FKBP4_BOVIN	6	6	339.61	0.0682713	0.0168886	2.00214	Control_56h	1H_56h	Peptidyl-prolyl cis-trans isomerase FKBP4 OS=Bos taurus GN=FKBP4 PE=1 SV=4; TOPep_Count=34	5.37373e+06	5.22904e+06	5.50424e+06	3.55951e+06	3.12335e+06	4.3429e+06	2.74992e+06	3.46313e+06	5.50574e+06	34	158051	153795	161889	104691	91863.3	127732	80880.1	101857	161933
sp|Q3B7M9|PYGB_BOVIN	5	2	302.28	0.137922	0.0276756	1.99522	Control_56h	1H_56h	Glycogen phosphorylase, brain form OS=Bos taurus GN=PYGB PE=2 SV=3; TOPep_Count=55	1.28207e+06	1.24456e+06	1.24183e+06	1.13686e+06	1.38393e+06	1.13603e+06	778699	1.13799e+06	1.55367e+06	55	23310.4	22628.3	22578.7	20670.2	25162.3	20655.1	14158.2	20690.7	28248.6
sp|Q0III3|DC1I2_BOVIN	4	4	314.22	0.0220117	0.00705454	1.97964	Control_56h	1H_56h	Cytoplasmic dynein 1 intermediate chain 2 OS=Bos taurus GN=DYNC1I2 PE=1 SV=1; TOPep_Count=22	3.87758e+06	3.52318e+06	3.95264e+06	3.28409e+06	3.02442e+06	2.89742e+06	2.23916e+06	2.52116e+06	4.43271e+06	22	176254	160145	179665	149277	137474	131701	101780	114598	201487
sp|Q09430|PROF2_BOVIN	4	4	281.38	0.187619	0.0345356	1.97289	Control_56h	1H_56h	Profilin-2 OS=Bos taurus GN=PFN2 PE=1 SV=2; TOPep_Count=8	5.92024e+06	7.19137e+06	6.26616e+06	5.36224e+06	4.90105e+06	7.07345e+06	3.91524e+06	4.89839e+06	7.72434e+06	8	740030	898922	783270	670281	612632	884181	489405	612299	965543
sp|Q3T0Q4|NDKB_BOVIN	7	5	383.45	0.242477	0.041888	1.97175	Control_56h	1H_56h	Nucleoside diphosphate kinase B OS=Bos taurus GN=NME2 PE=1 SV=1; TOPep_Count=11	4.82009e+07	5.75308e+07	4.31145e+07	3.97901e+07	3.76884e+07	5.09749e+07	3.21431e+07	4.93102e+07	6.3378e+07	11	4.3819e+06	5.23007e+06	3.9195e+06	3.61729e+06	3.42622e+06	4.63408e+06	2.9221e+06	4.48274e+06	5.76163e+06
sp|Q3T145|MDHC_BOVIN	7	7	592.52	0.0902914	0.0208337	1.95976	Control_56h	1H_56h	Malate dehydrogenase, cytoplasmic OS=Bos taurus GN=MDH1 PE=2 SV=3; TOPep_Count=22	3.08376e+07	3.67694e+07	3.56376e+07	2.63666e+07	2.53562e+07	3.4375e+07	2.09295e+07	2.87405e+07	4.10169e+07	22	1.40171e+06	1.67133e+06	1.61989e+06	1.19848e+06	1.15256e+06	1.5625e+06	951340	1.30639e+06	1.8644e+06
sp|Q2KJG3|SYNC_BOVIN	8	8	711.6	0.28214	0.0466085	1.95417	Control_56h	1H_56h	Asparagine--tRNA ligase, cytoplasmic OS=Bos taurus GN=NARS PE=2 SV=3; TOPep_Count=30	1.21328e+07	1.34263e+07	1.16186e+07	1.0518e+07	1.00532e+07	1.26031e+07	7.93612e+06	1.11716e+07	1.55085e+07	30	404428	447544	387288	350601	335107	420102	264537	372386	516951
sp|Q3ZCL8|SH3L3_BOVIN	2	2	161.54	0.00335628	0.00153278	1.94761	Control_56h	1H_56h	SH3 domain-binding glutamic acid-rich-like protein 3 OS=Bos taurus GN=SH3BGRL3 PE=3 SV=1; TOPep_Count=4	6.1454e+06	6.85213e+06	6.72938e+06	5.50759e+06	5.31058e+06	8.6852e+06	5.0201e+06	5.39898e+06	9.77717e+06	4	1.53635e+06	1.71303e+06	1.68235e+06	1.3769e+06	1.32765e+06	2.1713e+06	1.25502e+06	1.34974e+06	2.44429e+06
sp|Q2NL24|PSMG2_BOVIN	2	2	42.89	0.0356112	0.0101966	1.94129	Control_56h	1H_56h	Proteasome assembly chaperone 2 OS=Bos taurus GN=PSMG2 PE=2 SV=1; TOPep_Count=13	747579	777073	953066	647410	601826	675954	504671	680531	979714	13	57506.1	59774.9	73312.8	49800.8	46294.3	51996.4	38820.9	52348.6	75362.6
sp|Q5EA79|GALM_BOVIN	5	5	440.78	0.138214	0.0276756	1.93737	Control_56h	1H_56h	Aldose 1-epimerase OS=Bos taurus GN=GALM PE=2 SV=1; TOPep_Count=17	1.02832e+07	1.24813e+07	1.45616e+07	9.94226e+06	9.51269e+06	1.28494e+07	7.76092e+06	1.31847e+07	1.50358e+07	17	604892	734192	856566	584839	559570	755848	456525	775570	884456
sp|A7MBJ5|CAND1_BOVIN	18	18	1097.31	0.124212	0.0258105	1.9352	Control_56h	1H_56h	Cullin-associated NEDD8-dissociated protein 1 OS=Bos taurus GN=CAND1 PE=2 SV=1; TOPep_Count=66	2.34269e+07	2.42989e+07	3.02852e+07	1.98459e+07	1.95226e+07	2.6319e+07	1.56996e+07	2.60107e+07	3.0382e+07	66	354953	368164	458867	300695	295797	398773	237873	394102	460333
sp|Q3SYV4|CAP1_BOVIN	16	16	1368.71	0.0879058	0.0203767	1.93024	Control_56h	1H_56h	Adenylyl cyclase-associated protein 1 OS=Bos taurus GN=CAP1 PE=2 SV=3; TOPep_Count=29	8.07545e+07	8.74049e+07	1.04756e+08	6.39842e+07	6.18503e+07	8.85251e+07	5.72891e+07	7.62368e+07	1.10582e+08	29	2.78464e+06	3.01396e+06	3.61228e+06	2.20635e+06	2.13277e+06	3.05259e+06	1.97549e+06	2.62886e+06	3.81316e+06
sp|Q3SZ43|UB2V2_BOVIN	3	3	90.64	0.0903071	0.0208337	1.92199	Control_56h	1H_56h	Ubiquitin-conjugating enzyme E2 variant 2 OS=Bos taurus GN=UBE2V2 PE=2 SV=3; TOPep_Count=12	4.66272e+06	5.68138e+06	4.61871e+06	4.20425e+06	4.27706e+06	5.50367e+06	3.04631e+06	4.32769e+06	5.85498e+06	12	388560	473449	384893	350354	356421	458639	253859	360641	487915
sp|P28801|GSTP1_BOVIN	9	9	1360.1	0.0518938	0.0136992	1.92197	Control_56h	1H_56h	Glutathione S-transferase P OS=Bos taurus GN=GSTP1 PE=1 SV=2; TOPep_Count=13	2.10163e+08	2.1785e+08	2.82478e+08	1.92687e+08	1.82212e+08	2.32781e+08	1.66878e+08	2.36068e+08	3.20734e+08	13	1.61664e+07	1.67577e+07	2.17291e+07	1.48221e+07	1.40163e+07	1.79062e+07	1.28368e+07	1.81591e+07	2.46719e+07
sp|Q3MHF7|MTAP_BOVIN	4	4	435.78	0.0635544	0.0160492	1.90764	Control_56h	1H_56h	S-methyl-5'-thioadenosine phosphorylase OS=Bos taurus GN=MTAP PE=1 SV=1; TOPep_Count=17	1.70196e+07	1.94385e+07	2.01838e+07	1.37771e+07	1.39171e+07	1.84954e+07	1.14527e+07	1.75614e+07	2.18477e+07	17	1.00115e+06	1.14344e+06	1.18728e+06	810418	818653	1.08797e+06	673691	1.03302e+06	1.28516e+06
sp|Q3ZBD0|PSMD7_BOVIN	5	5	563.47	0.0248897	0.00778915	1.90635	Control_56h	1H_56h	26S proteasome non-ATPase regulatory subunit 7 OS=Bos taurus GN=PSMD7 PE=2 SV=1; TOPep_Count=15	8.00721e+06	8.59212e+06	8.74011e+06	6.14272e+06	6.48866e+06	8.20008e+06	5.23546e+06	6.8914e+06	9.98062e+06	15	533814	572808	582674	409515	432578	546672	349030	459427	665375
sp|Q5E9D5|DEST_BOVIN	6	6	571.65	0.0933098	0.0213235	1.88624	Control_56h	1H_56h	Destrin OS=Bos taurus GN=DSTN PE=2 SV=3; TOPep_Count=13	1.91366e+07	2.04541e+07	1.98715e+07	1.5659e+07	1.55917e+07	2.33778e+07	1.41952e+07	1.67059e+07	2.67756e+07	13	1.47204e+06	1.57339e+06	1.52858e+06	1.20454e+06	1.19936e+06	1.79829e+06	1.09194e+06	1.28507e+06	2.05966e+06
sp|Q3T054|RAN_BOVIN	12	9	907.46	0.0196916	0.00644377	1.88514	Control_56h	1H_56h	GTP-binding nuclear protein Ran OS=Bos taurus GN=RAN PE=2 SV=3; TOPep_Count=11	5.42657e+07	6.12723e+07	6.52788e+07	4.62616e+07	4.64257e+07	5.39517e+07	3.58907e+07	5.04238e+07	6.76591e+07	11	4.93325e+06	5.57021e+06	5.93444e+06	4.2056e+06	4.22051e+06	4.9047e+06	3.26279e+06	4.58399e+06	6.15083e+06
sp|Q07130|UGPA_BOVIN	7	7	404.46	0.209617	0.0374569	1.8797	Control_56h	1H_56h	UTP--glucose-1-phosphate uridylyltransferase OS=Bos taurus GN=UGP2 PE=1 SV=2; TOPep_Count=29	1.50494e+07	1.65083e+07	1.9415e+07	1.2896e+07	1.1551e+07	1.5765e+07	1.14688e+07	1.78567e+07	2.15579e+07	29	518944	569251	669484	444690	398310	543622	395476	615748	743376
sp|P60712|ACTB_BOVIN	30	13	3603.95	0.193611	0.0353121	1.85008	Control_56h	1H_56h	Actin, cytoplasmic 1 OS=Bos taurus GN=ACTB PE=1 SV=1; TOPep_Count=23	1.16816e+09	9.90857e+08	9.5405e+08	1.08979e+09	1.37409e+09	1.13576e+09	8.26209e+08	1.03031e+09	1.52855e+09	23	5.07894e+07	4.30807e+07	4.14805e+07	4.73821e+07	5.97432e+07	4.9381e+07	3.59221e+07	4.47959e+07	6.64588e+07
sp|Q08DP0|PGM1_BOVIN	13	13	949.07	0.179621	0.0333464	1.80193	Control_56h	1H_56h	Phosphoglucomutase-1 OS=Bos taurus GN=PGM1 PE=2 SV=1; TOPep_Count=36	1.50532e+07	1.72632e+07	1.95956e+07	1.39411e+07	1.35597e+07	1.83775e+07	1.22043e+07	2.06049e+07	2.19913e+07	36	418145	479534	544321	387253	376659	510487	339009	572360	610870
sp|Q5E9K0|PSB2_BOVIN	4	4	169.42	0.166557	0.0314631	1.79828	Control_56h	1H_56h	Proteasome subunit beta type-2 OS=Bos taurus GN=PSMB2 PE=1 SV=1; TOPep_Count=12	4.51834e+06	5.20998e+06	5.68797e+06	3.93599e+06	4.18483e+06	5.68083e+06	3.25877e+06	4.45525e+06	5.86016e+06	12	376528	434165	473998	328000	348735	473402	271564	371271	488347
sp|Q3ZBZ8|STIP1_BOVIN	14	14	1058.68	0.0639864	0.0161024	1.79797	Control_56h	1H_56h	Stress-induced-phosphoprotein 1 OS=Bos taurus GN=STIP1 PE=2 SV=1; TOPep_Count=44	2.37243e+07	2.63737e+07	2.72691e+07	1.84549e+07	1.89412e+07	2.5155e+07	1.60688e+07	2.02496e+07	2.88912e+07	44	539189	599403	619752	419430	430482	571705	365201	460217	656618
sp|Q5E9R3|EHD1_BOVIN	13	13	1038.84	0.0011822	0.000644037	1.79641	Control_56h	1H_56h	EH domain-containing protein 1 OS=Bos taurus GN=EHD1 PE=1 SV=1; TOPep_Count=33	2.2071e+07	2.11071e+07	3.16893e+07	1.96931e+07	1.92536e+07	2.53516e+07	1.78482e+07	2.19783e+07	3.20627e+07	33	668818	639610	960283	596761	583443	768231	540854	666010	971596
sp|O46414|FRIH_BOVIN	2	2	41.24	0.0843286	0.0197924	1.7957	Control_56h	1H_56h	Ferritin heavy chain OS=Bos taurus GN=FTH1 PE=2 SV=3; TOPep_Count=12	1.29395e+06	1.10553e+06	1.06979e+06	1.03043e+06	1.0413e+06	1.12703e+06	815784	829473	1.4649e+06	12	107830	92127.1	89149.3	85869.6	86775	93919.6	67982	69122.7	122075
sp|Q2TBX6|PSB1_BOVIN	3	3	182.17	0.220975	0.0390548	1.78721	Control_56h	1H_56h	Proteasome subunit beta type-1 OS=Bos taurus GN=PSMB1 PE=1 SV=1; TOPep_Count=14	6.26443e+06	6.79012e+06	6.11098e+06	4.81859e+06	5.2689e+06	5.95727e+06	3.82328e+06	4.84324e+06	6.83302e+06	14	447460	485009	436499	344185	376350	425519	273092	345946	488073
sp|P68252|1433G_BOVIN	10	7	948.68	0.147943	0.028982	1.76191	Control_56h	1H_56h	14-3-3 protein gamma OS=Bos taurus GN=YWHAG PE=1 SV=2; TOPep_Count=18	4.09063e+07	5.02237e+07	4.92078e+07	3.9105e+07	3.71215e+07	5.07625e+07	3.20035e+07	4.39832e+07	5.63872e+07	18	2.27257e+06	2.79021e+06	2.73377e+06	2.1725e+06	2.06231e+06	2.82014e+06	1.77797e+06	2.44351e+06	3.13262e+06
sp|Q0VCM4|PYGL_BOVIN	28	25	2116.33	0.00162276	0.000838504	1.7529	Control_56h	1H_56h	Glycogen phosphorylase, liver form OS=Bos taurus GN=PYGL PE=2 SV=1; TOPep_Count=59	6.66575e+07	7.89742e+07	7.62706e+07	5.97223e+07	6.53403e+07	8.20894e+07	5.04024e+07	6.24739e+07	8.83501e+07	59	1.12979e+06	1.33855e+06	1.29272e+06	1.01224e+06	1.10746e+06	1.39135e+06	854278	1.05888e+06	1.49746e+06
sp|Q3MHL4|SAHH_BOVIN	14	14	1001.42	0.290284	0.0474954	1.74317	Control_56h	1H_56h	Adenosylhomocysteinase OS=Bos taurus GN=AHCY PE=2 SV=3; TOPep_Count=24	2.32629e+07	2.69246e+07	2.41446e+07	1.9359e+07	1.9365e+07	1.99595e+07	1.65129e+07	2.34084e+07	2.87847e+07	24	969286	1.12186e+06	1.00602e+06	806623	806875	831645	688036	975351	1.19936e+06
sp|P68250|1433B_BOVIN	11	6	913.2	0.131706	0.0268124	1.74035	Control_56h	1H_56h	14-3-3 protein beta/alpha OS=Bos taurus GN=YWHAB PE=1 SV=2; TOPep_Count=17	2.84397e+07	3.51703e+07	3.03531e+07	2.55589e+07	2.49042e+07	3.16654e+07	2.0467e+07	2.72751e+07	3.56197e+07	17	1.67292e+06	2.06884e+06	1.78547e+06	1.50347e+06	1.46495e+06	1.86267e+06	1.20394e+06	1.60442e+06	2.09528e+06
sp|P00442|SODC_BOVIN	4	4	286.06	0.206818	0.0371544	1.71932	Control_56h	1H_56h	Superoxide dismutase [Cu-Zn] OS=Bos taurus GN=SOD1 PE=1 SV=2; TOPep_Count=8	1.29164e+07	1.23267e+07	1.41218e+07	1.13703e+07	1.14065e+07	1.35593e+07	9.07988e+06	1.17328e+07	1.56112e+07	8	1.61455e+06	1.54083e+06	1.76523e+06	1.42129e+06	1.42581e+06	1.69491e+06	1.13498e+06	1.46661e+06	1.9514e+06
sp|P41541|USO1_BOVIN	11	11	754.01	0.00851479	0.00328086	1.69903	Control_56h	1H_56h	General vesicular transport factor p115 OS=Bos taurus GN=USO1 PE=1 SV=1; TOPep_Count=48	8.12712e+06	1.00284e+07	9.05025e+06	7.53179e+06	7.24425e+06	8.77945e+06	6.69741e+06	7.59473e+06	1.13791e+07	48	169315	208925	188547	156912	150922	182905	139529	158223	237064
sp|Q2HJ49|MOES_BOVIN	22	14	1713.72	0.0372092	0.01054	1.66556	Control_56h	1H_56h	Moesin OS=Bos taurus GN=MSN PE=2 SV=3; TOPep_Count=40	5.388e+07	5.37149e+07	6.54547e+07	4.63103e+07	4.28523e+07	6.33514e+07	4.14771e+07	5.15132e+07	6.90826e+07	40	1.347e+06	1.34287e+06	1.63637e+06	1.15776e+06	1.07131e+06	1.58378e+06	1.03693e+06	1.28783e+06	1.72707e+06
sp|Q3ZBF7|TEBP_BOVIN	4	4	454.5	0.000201443	0.000127952	1.584	Control_56h	1H_56h	Prostaglandin E synthase 3 OS=Bos taurus GN=PTGES3 PE=1 SV=1; TOPep_Count=9	3.75051e+07	3.92174e+07	3.72557e+07	2.90842e+07	3.32883e+07	3.50258e+07	2.64022e+07	3.71718e+07	4.18212e+07	9	4.16723e+06	4.35749e+06	4.13952e+06	3.23158e+06	3.6987e+06	3.89175e+06	2.93358e+06	4.1302e+06	4.6468e+06
sp|Q5E947|PRDX1_BOVIN	12	8	924.37	0.141596	0.0280789	1.56297	Control_56h	1H_56h	Peroxiredoxin-1 OS=Bos taurus GN=PRDX1 PE=2 SV=1; TOPep_Count=13	1.38776e+08	1.30924e+08	1.28143e+08	1.32104e+08	1.18272e+08	1.04238e+08	1.03476e+08	1.1638e+08	1.61731e+08	13	1.06751e+07	1.00711e+07	9.85714e+06	1.01618e+07	9.09787e+06	8.01828e+06	7.95972e+06	8.95232e+06	1.24408e+07
sp|A4FUC9|RHPN2_BOVIN	8	8	653.47	0.00145275	0.000768403	1.55672	Control_56h	1H_56h	Rhophilin-2 OS=Bos taurus GN=RHPN2 PE=2 SV=1; TOPep_Count=42	1.65208e+07	1.7938e+07	1.7372e+07	1.26333e+07	1.28354e+07	1.82297e+07	1.25973e+07	1.31208e+07	1.96104e+07	42	393352	427094	413618	300793	305605	434041	299935	312400	466915
sp|Q3SYT7|PSMD8_BOVIN	4	4	170.73	0.27634	0.0458802	1.535	Control_56h	1H_56h	26S proteasome non-ATPase regulatory subunit 8 OS=Bos taurus GN=PSMD8 PE=2 SV=3; TOPep_Count=19	5.26115e+06	5.53401e+06	5.62694e+06	4.39821e+06	4.60744e+06	5.63603e+06	3.75226e+06	5.12699e+06	5.75974e+06	19	276903	291264	296155	231485	242497	296633	197488	269841	303144
sp|Q3T0W4|PP1R7_BOVIN	3	2	217.31	0.233436	0.0407374	1.51314	Control_56h	1H_56h	Protein phosphatase 1 regulatory subunit 7 OS=Bos taurus GN=PPP1R7 PE=1 SV=1; TOPep_Count=21	2.53031e+06	2.83667e+06	3.27548e+06	2.64864e+06	2.30286e+06	2.7104e+06	2.27309e+06	3.13382e+06	3.43951e+06	21	120491	135080	155975	126125	109660	129067	108242	149230	163786
sp|Q2KI42|PSD11_BOVIN	9	9	377.13	0.166292	0.0314631	1.50971	Control_56h	1H_56h	26S proteasome non-ATPase regulatory subunit 11 OS=Bos taurus GN=PSMD11 PE=2 SV=3; TOPep_Count=32	1.11317e+07	1.11171e+07	1.279e+07	9.41388e+06	8.93603e+06	1.17571e+07	8.59716e+06	1.15533e+07	1.29792e+07	32	347864	347409	399688	294184	279251	367411	268661	361042	405600
sp|P23196|APEX1_BOVIN	7	7	776.74	0.00042922	0.000257453	1.50068	Control_56h	1H_56h	DNA-(apurinic or apyrimidinic site) lyase OS=Bos taurus GN=APEX1 PE=1 SV=2; TOPep_Count=18	1.57107e+07	1.63855e+07	1.82591e+07	1.50682e+07	1.55358e+07	1.65217e+07	1.31538e+07	1.91561e+07	1.97396e+07	18	872815	910306	1.0144e+06	837120	863099	917874	730766	1.06423e+06	1.09664e+06
sp|Q2T9X2|TCPD_BOVIN	17	15	1533.19	0.141534	0.0280789	1.48993	Control_56h	1H_56h	T-complex protein 1 subunit delta OS=Bos taurus GN=CCT4 PE=1 SV=3; TOPep_Count=37	4.32297e+07	4.37804e+07	4.76383e+07	3.79885e+07	3.43659e+07	3.72232e+07	3.28101e+07	3.80203e+07	4.88846e+07	37	1.16837e+06	1.18325e+06	1.28752e+06	1.02672e+06	928809	1.00603e+06	886758	1.02757e+06	1.32121e+06
sp|Q2KJ46|PSMD3_BOVIN	5	5	340.61	0.197359	0.035772	1.45756	Control_56h	1H_56h	26S proteasome non-ATPase regulatory subunit 3 OS=Bos taurus GN=PSMD3 PE=2 SV=1; TOPep_Count=39	5.00054e+06	5.93921e+06	5.77092e+06	4.57347e+06	4.79006e+06	5.41567e+06	4.10254e+06	4.55427e+06	5.9797e+06	39	128219	152287	147972	117268	122822	138863	105193	116776	153326
sp|Q32LN7|WDR61_BOVIN	3	3	195.89	0.232778	0.0406713	1.43339	Control_56h	1H_56h	WD repeat-containing protein 61 OS=Bos taurus GN=WDR61 PE=2 SV=1; TOPep_Count=15	1.79181e+06	2.05511e+06	2.29377e+06	2.01706e+06	1.92759e+06	2.37379e+06	1.7679e+06	2.18111e+06	2.5341e+06	15	119454	137008	152918	134471	128506	158253	117860	145407	168940
sp|Q148C9|HEBP1_BOVIN	3	3	187.63	0.188296	0.0345929	1.39093	Control_56h	1H_56h	Heme-binding protein 1 OS=Bos taurus GN=HEBP1 PE=2 SV=1; TOPep_Count=13	2.7672e+06	3.18279e+06	2.90911e+06	2.79782e+06	2.8585e+06	3.55579e+06	2.7543e+06	3.41518e+06	3.83104e+06	13	212861	244830	223778	215217	219884	273522	211869	262706	294695
sp|P56701|PSMD2_BOVIN	15	15	1579.51	0.0872178	0.0202657	1.37496	Control_56h	1H_56h	26S proteasome non-ATPase regulatory subunit 2 OS=Bos taurus GN=PSMD2 PE=1 SV=2; TOPep_Count=56	1.61854e+07	1.59483e+07	1.8457e+07	1.51798e+07	1.46623e+07	1.57251e+07	1.40199e+07	1.43744e+07	1.92768e+07	56	289024	284791	329589	271068	261827	280805	250355	256687	344228
sp|Q58CQ2|ARC1B_BOVIN	10	10	781.12	0.0450707	0.0122424	1.36336	Control_56h	1H_56h	Actin-related protein 2/3 complex subunit 1B OS=Bos taurus GN=ARPC1B PE=1 SV=4; TOPep_Count=21	2.06636e+07	1.72851e+07	2.09184e+07	1.74733e+07	1.84949e+07	1.83173e+07	1.71994e+07	2.14522e+07	2.34489e+07	21	983980	823102	996113	832061	880711	872254	819017	1.02153e+06	1.11662e+06
sp|Q148J6|ARPC4_BOVIN	6	6	595.59	0.306192	0.0493216	1.35205	Control_56h	1H_56h	Actin-related protein 2/3 complex subunit 4 OS=Bos taurus GN=ARPC4 PE=1 SV=3; TOPep_Count=13	2.94518e+07	2.94966e+07	3.11296e+07	2.57754e+07	2.57463e+07	3.04353e+07	2.42552e+07	2.8822e+07	3.27941e+07	13	2.26552e+06	2.26897e+06	2.39458e+06	1.98273e+06	1.98048e+06	2.34118e+06	1.86578e+06	2.21708e+06	2.52263e+06
sp|Q0VCP1|KAD4_BOVIN	4	4	264.94	0.000949184	0.000537214	3.38377	1H_56h	Control_56h	Adenylate kinase 4, mitochondrial OS=Bos taurus GN=AK4 PE=2 SV=1; TOPep_Count=14	3.22367e+06	2.87352e+06	2.43684e+06	4.02213e+06	3.81671e+06	2.54224e+06	6.36004e+06	4.9856e+06	1.87957e+06	14	230262	205251	174060	287295	272622	181588	454288	356114	134255
sp|Q3MHH2|NOL11_BOVIN	2	2	65.5	0.0712019	0.017377	3.29751	1H_56h	Control_56h	Nucleolar protein 11 OS=Bos taurus GN=NOL11 PE=2 SV=1; TOPep_Count=35	861291	567789	753332	812147	632855	611325	1.03511e+06	988176	313905	35	24608.3	16222.5	21523.8	23204.2	18081.6	17466.4	29574.4	28233.6	8968.71
sp|Q3SX23|LONP2_BOVIN	2	2	103.85	0.00221339	0.00108584	3.02697	1H_56h	Control_56h	Lon protease homolog 2, peroxisomal OS=Bos taurus GN=LONP2 PE=2 SV=1; TOPep_Count=49	243524	294890	258247	391070	386343	193547	419703	300762	138654	49	4969.87	6018.17	5270.34	7981.02	7884.56	3949.93	8565.37	6137.99	2829.68
sp|Q29S22|DDX47_BOVIN	5	5	369.65	0.00161453	0.000837226	2.96172	1H_56h	Control_56h	Probable ATP-dependent RNA helicase DDX47 OS=Bos taurus GN=DDX47 PE=2 SV=1; TOPep_Count=25	1.80928e+06	1.81474e+06	1.36545e+06	2.40527e+06	2.39361e+06	1.60016e+06	2.97516e+06	2.46858e+06	1.00454e+06	25	72371	72589.5	54618.2	96210.8	95744.5	64006.4	119006	98743.2	40181.5
sp|Q58DL1|ARGI2_BOVIN	2	2	193.56	0.114229	0.0246333	2.9081	1H_56h	Control_56h	Arginase-2, mitochondrial OS=Bos taurus GN=ARG2 PE=2 SV=1; TOPep_Count=17	837851	1.02763e+06	801720	833406	786737	614646	1.06351e+06	831511	365706	17	49285.3	60448.6	47160	49023.9	46278.7	36155.6	62559.4	48912.4	21512.1
sp|Q2KHX8|RCL1_BOVIN	3	3	76.37	0.0340518	0.00985676	2.89705	1H_56h	Control_56h	RNA 3'-terminal phosphate cyclase-like protein OS=Bos taurus GN=RCL1 PE=2 SV=1; TOPep_Count=23	1.0125e+06	739409	729452	1.30485e+06	979664	1.36277e+06	1.51897e+06	806521	524318	23	44021.8	32148.2	31715.3	56732.8	42594.1	59251	66042.3	35066.1	22796.4
sp|Q3MHY7|RM10_BOVIN	2	2	321.64	0.0106938	0.00393292	2.83555	1H_56h	Control_56h	39S ribosomal protein L10, mitochondrial OS=Bos taurus GN=MRPL10 PE=1 SV=2; TOPep_Count=15	2.06844e+06	1.83181e+06	2.31453e+06	2.99119e+06	2.67693e+06	2.37112e+06	3.79013e+06	2.93369e+06	1.33665e+06	15	137896	122121	154302	199413	178462	158075	252675	195579	89109.7
sp|Q2TBS2|RM21_BOVIN	2	2	160.71	0.0260077	0.00798638	2.6575	1H_56h	Control_56h	39S ribosomal protein L21, mitochondrial OS=Bos taurus GN=MRPL21 PE=1 SV=1; TOPep_Count=16	1.23089e+06	1.06666e+06	1.31078e+06	1.78788e+06	1.74157e+06	1.38496e+06	2.25234e+06	1.82403e+06	847539	16	76930.4	66666.1	81923.9	111742	108848	86560	140771	114002	52971.2
sp|P53710|ITA2_BOVIN	8	8	544.82	0.00354859	0.00159802	2.64854	1H_56h	Control_56h	Integrin alpha-2 (Fragment) OS=Bos taurus GN=ITGA2 PE=2 SV=1; TOPep_Count=48	4.45615e+06	3.96855e+06	3.59669e+06	5.9944e+06	5.01876e+06	3.80617e+06	8.57863e+06	7.53604e+06	3.239e+06	48	92836.5	82678.2	74931.1	124883	104558	79295.1	178721	157001	67479.2
sp|Q3SYU1|NOC2L_BOVIN	5	5	365.86	0.0494404	0.013171	2.47831	1H_56h	Control_56h	Nucleolar complex protein 2 homolog OS=Bos taurus GN=NOC2L PE=2 SV=1; TOPep_Count=36	2.87897e+06	2.36193e+06	2.08523e+06	2.83212e+06	2.9368e+06	2.66023e+06	4.18711e+06	2.81809e+06	1.6895e+06	36	79971.3	65609.1	57923	78670.1	81577.8	73895.2	116309	78280.3	46930.5
sp|Q0P5C2|MTDC_BOVIN	2	2	110.04	0.000584544	0.000344929	2.45683	1H_56h	Control_56h	Bifunctional methylenetetrahydrofolate dehydrogenase/cyclohydrolase, mitochondrial OS=Bos taurus GN=MTHFD2 PE=2 SV=1; TOPep_Count=23	7.67732e+06	9.18356e+06	6.6679e+06	1.05832e+07	8.95195e+06	6.69165e+06	1.20964e+07	1.0122e+07	4.92358e+06	23	333797	399285	289909	460138	389215	290941	525931	440088	214069
sp|Q59HJ6|LONM_BOVIN	16	16	1230.28	0.00215172	0.00106312	2.44996	1H_56h	Control_56h	Lon protease homolog, mitochondrial OS=Bos taurus GN=LONP1 PE=1 SV=1; TOPep_Count=52	2.32807e+07	2.27246e+07	2.63346e+07	3.62384e+07	3.58605e+07	3.19171e+07	5.27173e+07	4.87731e+07	2.15177e+07	52	447707	437011	506434	696892	689625	613791	1.01379e+06	937944	413801
sp|Q9N285|MTCH2_BOVIN	7	6	338	0.0435976	0.0119702	2.42845	1H_56h	Control_56h	Mitochondrial carrier homolog 2 OS=Bos taurus GN=MTCH2 PE=2 SV=2; TOPep_Count=15	3.48385e+06	3.18099e+06	2.69911e+06	4.53851e+06	4.15795e+06	2.7972e+06	5.10691e+06	4.66112e+06	2.10295e+06	15	232256	212066	179941	302567	277197	186480	340461	310741	140197
sp|Q3SZ40|DDX56_BOVIN	4	4	181.44	0.00300683	0.0014063	2.42812	1H_56h	Control_56h	Probable ATP-dependent RNA helicase DDX56 OS=Bos taurus GN=DDX56 PE=2 SV=1; TOPep_Count=31	1.11272e+06	938076	1.11907e+06	1.29273e+06	1.36307e+06	1.16856e+06	1.80391e+06	1.34403e+06	742923	31	35894.2	30260.5	36098.9	41700.9	43970.1	37695.5	58190.6	43355.7	23965.3
sp|Q5E9W3|PYRD_BOVIN	3	3	198.98	0.00480327	0.0020465	2.40001	1H_56h	Control_56h	Dihydroorotate dehydrogenase (quinone), mitochondrial OS=Bos taurus GN=DHODH PE=1 SV=1; TOPep_Count=25	1.11789e+06	1.25737e+06	1.16892e+06	1.51439e+06	1.56014e+06	1.08858e+06	2.22371e+06	1.86186e+06	926545	25	44715.7	50294.6	46756.9	60575.6	62405.7	43543	88948.6	74474.4	37061.8
sp|Q8HYZ4|PCKGC_BOVIN	2	2	124.49	0.00859552	0.00330758	2.38459	1H_56h	Control_56h	Phosphoenolpyruvate carboxykinase, cytosolic [GTP] OS=Bos taurus GN=PPCK1 PE=2 SV=1; TOPep_Count=37	961709	1.21742e+06	1.08681e+06	1.92374e+06	1.86141e+06	1.33534e+06	2.14377e+06	1.78824e+06	899007	37	25992.1	32903.3	29373.2	51993.1	50308.3	36090.2	57939.6	48330.8	24297.5
sp|Q3SZ22|RM46_BOVIN	3	3	75.43	0.096818	0.0219246	2.2187	1H_56h	Control_56h	39S ribosomal protein L46, mitochondrial OS=Bos taurus GN=MRPL46 PE=2 SV=1; TOPep_Count=22	876941	818040	577659	975266	1.11807e+06	797674	1.21042e+06	835964	545554	22	39861	37183.6	26257.2	44330.3	50821.5	36257.9	55019.2	37998.4	24797.9
sp|Q3ZCH0|GRP75_BOVIN	25	24	2765.54	0.00183972	0.000938939	2.20524	1H_56h	Control_56h	Stress-70 protein, mitochondrial OS=Bos taurus GN=HSPA9 PE=2 SV=1; TOPep_Count=43	1.98041e+08	2.09802e+08	1.7952e+08	2.63458e+08	2.69247e+08	2.01523e+08	3.47381e+08	2.86953e+08	1.57525e+08	43	4.60561e+06	4.87911e+06	4.17488e+06	6.12693e+06	6.26156e+06	4.68658e+06	8.07862e+06	6.67332e+06	3.66337e+06
sp|Q3SZ20|GLYM_BOVIN	19	19	1771.86	0.00480476	0.0020465	2.16773	1H_56h	Control_56h	Serine hydroxymethyltransferase, mitochondrial OS=Bos taurus GN=SHMT2 PE=2 SV=1; TOPep_Count=35	9.08599e+07	9.59684e+07	9.18605e+07	1.1908e+08	1.20738e+08	9.30332e+07	1.58967e+08	1.3376e+08	7.33332e+07	35	2.596e+06	2.74195e+06	2.62459e+06	3.4023e+06	3.44964e+06	2.65809e+06	4.54191e+06	3.8217e+06	2.09524e+06
sp|Q58DM8|ECHM_BOVIN	7	7	1015.93	0.000164215	0.000106872	2.13726	1H_56h	Control_56h	Enoyl-CoA hydratase, mitochondrial OS=Bos taurus GN=ECHS1 PE=2 SV=1; TOPep_Count=16	3.22776e+07	3.39403e+07	3.17957e+07	4.64881e+07	4.45007e+07	3.73326e+07	6.57881e+07	5.20102e+07	3.07815e+07	16	2.01735e+06	2.12127e+06	1.98723e+06	2.9055e+06	2.78129e+06	2.33329e+06	4.11176e+06	3.25064e+06	1.92385e+06
sp|A7MB10|RRP5_BOVIN	19	19	1518.73	0.00261388	0.00125111	2.12269	1H_56h	Control_56h	Protein RRP5 homolog OS=Bos taurus GN=PDCD11 PE=2 SV=1; TOPep_Count=99	1.66715e+07	1.35894e+07	1.74327e+07	2.05992e+07	1.94274e+07	1.75187e+07	2.83467e+07	2.25198e+07	1.33541e+07	99	168399	137267	176088	208073	196236	176957	286330	227473	134890
sp|Q2TBI4|TRAP1_BOVIN	15	14	1066.23	5.22805e-05	3.84065e-05	2.12118	1H_56h	Control_56h	Heat shock protein 75 kDa, mitochondrial OS=Bos taurus GN=TRAP1 PE=2 SV=1; TOPep_Count=44	1.23891e+07	1.2627e+07	1.09195e+07	1.46495e+07	1.5623e+07	1.15542e+07	2.15099e+07	1.90612e+07	1.01405e+07	44	281571	286977	248171	332944	355067	262595	488861	433210	230466
sp|Q148D5|SUCB1_BOVIN	7	7	473.34	0.00154189	0.000806748	2.11969	1H_56h	Control_56h	Succinyl-CoA ligase [ADP-forming] subunit beta, mitochondrial OS=Bos taurus GN=SUCLA2 PE=2 SV=1; TOPep_Count=28	4.01808e+06	5.08782e+06	3.80315e+06	5.63804e+06	5.97484e+06	4.77266e+06	7.69887e+06	7.60188e+06	3.63207e+06	28	143503	181708	135827	201359	213387	170452	274960	271496	129717
sp|P82649|RT22_BOVIN	4	4	283.17	0.00608717	0.0024629	2.11112	1H_56h	Control_56h	28S ribosomal protein S22, mitochondrial OS=Bos taurus GN=MRPS22 PE=1 SV=2; TOPep_Count=24	4.9375e+06	4.88347e+06	5.08501e+06	6.82231e+06	6.14664e+06	4.91215e+06	7.26083e+06	5.94016e+06	3.43933e+06	24	205729	203478	211875	284263	256110	204673	302534	247507	143305
sp|Q3SZZ0|BRX1_BOVIN	5	4	328.25	0.0062573	0.00252121	2.0915	1H_56h	Control_56h	Ribosome biogenesis protein BRX1 homolog OS=Bos taurus GN=BRIX1 PE=2 SV=1; TOPep_Count=19	2.5604e+06	2.29392e+06	2.55051e+06	3.9653e+06	3.9245e+06	3.67511e+06	4.74232e+06	4.25757e+06	2.26743e+06	19	134758	120733	134238	208700	206553	193427	249596	224083	119338
sp|Q0VCR7|C1TM_BOVIN	7	7	497.44	0.0244494	0.0076727	2.06368	1H_56h	Control_56h	Monofunctional C1-tetrahydrofolate synthase, mitochondrial OS=Bos taurus GN=MTHFD1L PE=2 SV=2; TOPep_Count=51	8.92427e+06	9.60132e+06	1.02246e+07	1.16607e+07	1.1683e+07	1.02242e+07	1.6185e+07	1.2601e+07	7.8428e+06	51	174986	188261	200482	228641	229078	200475	317353	247078	153780
sp|Q8SPU8|DHRS4_BOVIN	8	8	804.8	0.00318902	0.00147726	2.04382	1H_56h	Control_56h	Dehydrogenase/reductase SDR family member 4 OS=Bos taurus GN=DHRS4 PE=2 SV=2; TOPep_Count=18	8.51823e+06	8.36293e+06	6.72744e+06	1.07804e+07	1.11766e+07	9.24651e+06	1.35192e+07	1.23792e+07	6.61466e+06	18	473235	464607	373747	598913	620921	513695	751065	687735	367481
sp|P00426|COX5A_BOVIN	5	4	342.56	0.00934846	0.0035182	2.03995	1H_56h	Control_56h	Cytochrome c oxidase subunit 5A, mitochondrial OS=Bos taurus GN=COX5A PE=1 SV=2; TOPep_Count=10	6.04428e+06	5.78148e+06	5.54043e+06	9.14708e+06	7.71805e+06	6.21175e+06	9.58119e+06	9.35275e+06	4.69679e+06	10	604428	578148	554043	914708	771805	621175	958119	935275	469679
sp|Q7YR75|RM12_BOVIN	7	7	537.85	0.0258705	0.00797248	2.03628	1H_56h	Control_56h	39S ribosomal protein L12, mitochondrial OS=Bos taurus GN=MRPL12 PE=1 SV=1; TOPep_Count=10	4.42581e+06	4.23992e+06	5.26036e+06	6.21423e+06	6.14039e+06	5.69652e+06	7.59445e+06	6.70059e+06	3.72957e+06	10	442581	423992	526036	621423	614039	569652	759445	670059	372957
sp|Q3SZD4|WDR18_BOVIN	2	2	84.26	0.0679796	0.0168734	1.99831	1H_56h	Control_56h	WD repeat-containing protein 18 OS=Bos taurus GN=WDR18 PE=2 SV=1; TOPep_Count=19	650726	591873	459360	597247	649916	515344	751087	690106	375861	19	34248.7	31151.2	24176.8	31434	34206.1	27123.4	39530.9	36321.4	19782.2
sp|Q3T0M3|IMP3_BOVIN	2	2	180.66	0.121154	0.0254721	1.9907	1H_56h	Control_56h	U3 small nucleolar ribonucleoprotein protein IMP3 OS=Bos taurus GN=IMP3 PE=2 SV=1; TOPep_Count=11	1.41845e+06	1.6143e+06	1.47737e+06	1.67276e+06	1.76738e+06	1.28508e+06	2.11917e+06	2.0419e+06	1.06454e+06	11	128950	146755	134306	152069	160671	116825	192652	185627	96776
sp|P61603|CH10_BOVIN	8	8	564.72	0.0111614	0.00407911	1.97094	1H_56h	Control_56h	10 kDa heat shock protein, mitochondrial OS=Bos taurus GN=HSPE1 PE=3 SV=2; TOPep_Count=10	8.71891e+07	9.55858e+07	7.2405e+07	1.0085e+08	1.12857e+08	9.46153e+07	1.31469e+08	1.28756e+08	6.67038e+07	10	8.71891e+06	9.55858e+06	7.2405e+06	1.0085e+07	1.12857e+07	9.46153e+06	1.31469e+07	1.28756e+07	6.67038e+06
sp|Q3T0B6|C1QBP_BOVIN	6	6	638.46	0.00361105	0.00161864	1.96082	1H_56h	Control_56h	Complement component 1 Q subcomponent-binding protein, mitochondrial OS=Bos taurus GN=C1QBP PE=2 SV=1; TOPep_Count=14	1.38738e+08	1.63224e+08	1.26902e+08	1.66763e+08	1.80958e+08	1.58179e+08	2.09754e+08	1.90843e+08	1.06973e+08	14	9.90982e+06	1.16589e+07	9.06442e+06	1.19117e+07	1.29256e+07	1.12985e+07	1.49825e+07	1.36316e+07	7.64091e+06
sp|A6QQT9|ILVBL_BOVIN	2	2	253.56	0.188178	0.0345929	1.95844	1H_56h	Control_56h	Acetolactate synthase-like protein OS=Bos taurus GN=ILVBL PE=2 SV=2; TOPep_Count=30	3.04223e+06	2.6042e+06	3.20349e+06	3.43023e+06	3.25964e+06	2.87399e+06	4.19185e+06	3.64385e+06	2.1404e+06	30	101408	86806.6	106783	114341	108655	95799.7	139728	121462	71346.8
sp|Q2NKU6|DPY30_BOVIN	2	2	136.25	0.161999	0.0309346	1.95534	1H_56h	Control_56h	Protein dpy-30 homolog OS=Bos taurus GN=DPY30 PE=3 SV=1; TOPep_Count=6	4.79625e+06	4.03197e+06	6.33328e+06	5.99532e+06	5.82174e+06	6.309e+06	6.69276e+06	4.55494e+06	3.42281e+06	6	799375	671995	1.05555e+06	999219	970291	1.0515e+06	1.11546e+06	759157	570468
sp|P82922|RT29_BOVIN	6	6	328.75	0.023551	0.00744701	1.92649	1H_56h	Control_56h	28S ribosomal protein S29, mitochondrial OS=Bos taurus GN=DAP3 PE=1 SV=3; TOPep_Count=26	4.38584e+06	4.16109e+06	3.4516e+06	5.52268e+06	4.95729e+06	4.18643e+06	6.56148e+06	5.93366e+06	3.40593e+06	26	168686	160042	132754	212411	190665	161016	252365	228218	130997
sp|Q32PI8|RT27_BOVIN	5	5	304.92	0.000192608	0.000123147	1.91269	1H_56h	Control_56h	28S ribosomal protein S27, mitochondrial OS=Bos taurus GN=MRPS27 PE=1 SV=1; TOPep_Count=26	2.88962e+06	2.70515e+06	2.58e+06	3.77802e+06	3.64252e+06	3.13563e+06	4.51694e+06	3.28853e+06	2.36157e+06	26	111139	104044	99230.7	145309	140097	120601	173728	126482	90829.5
sp|Q5EA71|RM49_BOVIN	2	2	199.46	0.00321346	0.00148151	1.90985	1H_56h	Control_56h	39S ribosomal protein L49, mitochondrial OS=Bos taurus GN=MRPL49 PE=1 SV=1; TOPep_Count=15	1.50946e+06	1.73753e+06	1.37797e+06	1.84509e+06	1.86577e+06	1.46587e+06	2.34587e+06	2.27967e+06	1.2283e+06	15	100631	115836	91864.4	123006	124384	97724.8	156391	151978	81886.5
sp|Q3SZP5|ACOX1_BOVIN	8	8	511.87	0.146749	0.0288062	1.90262	1H_56h	Control_56h	Peroxisomal acyl-coenzyme A oxidase 1 OS=Bos taurus GN=ACOX1 PE=2 SV=1; TOPep_Count=35	9.74161e+06	9.26526e+06	8.60261e+06	1.00429e+07	1.03701e+07	9.83589e+06	1.39159e+07	1.03103e+07	7.31406e+06	35	278332	264722	245789	286939	296288	281025	397596	294579	208973
sp|Q3ZCD7|TECR_BOVIN	3	3	178.31	0.00516999	0.00217474	1.89229	1H_56h	Control_56h	Very-long-chain enoyl-CoA reductase OS=Bos taurus GN=TECR PE=2 SV=1; TOPep_Count=17	6.38126e+06	6.54878e+06	7.06046e+06	8.50077e+06	7.64972e+06	7.32924e+06	1.1324e+07	8.98275e+06	5.98429e+06	17	375368	385223	415321	500045	449984	431132	666118	528397	352017
sp|P31081|CH60_BOVIN	30	28	3174.45	0.00351429	0.00158749	1.88417	1H_56h	Control_56h	60 kDa heat shock protein, mitochondrial OS=Bos taurus GN=HSPD1 PE=1 SV=2; TOPep_Count=36	2.82742e+08	3.38419e+08	2.36469e+08	3.6235e+08	3.86651e+08	3.1605e+08	4.42013e+08	3.96733e+08	2.34593e+08	36	7.85393e+06	9.40054e+06	6.56857e+06	1.00653e+07	1.07403e+07	8.77917e+06	1.22781e+07	1.10204e+07	6.51648e+06
sp|Q3SWX2|ACOT9_BOVIN	7	7	706.03	0.00923915	0.00349061	1.88044	1H_56h	Control_56h	Acyl-coenzyme A thioesterase 9, mitochondrial OS=Bos taurus GN=ACOT9 PE=2 SV=1; TOPep_Count=26	1.22115e+07	1.19877e+07	1.35717e+07	1.62975e+07	1.51896e+07	1.51417e+07	2.14961e+07	1.98262e+07	1.14314e+07	26	469674	461065	521989	626827	584217	582373	826772	762544	439670
sp|Q2KJJ5|TBL3_BOVIN	5	5	322.79	0.0219285	0.00704112	1.87501	1H_56h	Control_56h	Transducin beta-like protein 3 OS=Bos taurus GN=TBL3 PE=2 SV=1; TOPep_Count=55	5.02191e+06	4.19136e+06	4.99945e+06	5.89754e+06	5.00201e+06	4.06062e+06	6.86843e+06	5.79997e+06	3.66314e+06	55	91307.5	76206.5	90899	107228	90945.6	73829.5	124881	105454	66602.5
sp|P22439|ODPX_BOVIN	5	5	306.82	0.150434	0.0293317	1.87106	1H_56h	Control_56h	Pyruvate dehydrogenase protein X component OS=Bos taurus GN=PDHX PE=1 SV=3; TOPep_Count=28	1.33323e+06	1.32778e+06	1.61777e+06	1.80085e+06	1.96565e+06	1.38435e+06	2.3843e+06	2.18657e+06	1.2743e+06	28	47615.5	47420.6	57777.7	64316.2	70201.8	49441	85153.6	78091.6	45510.8
sp|Q3ZCF5|OAT_BOVIN	19	19	1740.18	0.000542248	0.000321931	1.84275	1H_56h	Control_56h	Ornithine aminotransferase, mitochondrial OS=Bos taurus GN=OAT PE=2 SV=1; TOPep_Count=22	1.13624e+08	1.14863e+08	9.97642e+07	1.42349e+08	1.31926e+08	1.05574e+08	1.54893e+08	1.39903e+08	8.40551e+07	22	5.16473e+06	5.22107e+06	4.53474e+06	6.47042e+06	5.99665e+06	4.79881e+06	7.04057e+06	6.35921e+06	3.82069e+06
sp|Q0P569|NUCB1_BOVIN	11	11	630.48	0.196996	0.0357285	1.80258	1H_56h	Control_56h	Nucleobindin-1 OS=Bos taurus GN=NUCB1 PE=2 SV=1; TOPep_Count=30	1.18612e+07	1.11819e+07	9.20126e+06	1.16781e+07	1.24816e+07	8.96653e+06	1.28818e+07	1.04117e+07	7.14631e+06	30	395375	372731	306709	389270	416052	298884	429393	347056	238210
sp|Q3ZC10|SMD1_BOVIN	3	3	403.35	0.103575	0.0229482	1.80161	1H_56h	Control_56h	Small nuclear ribonucleoprotein Sm D1 OS=Bos taurus GN=SNRPD1 PE=3 SV=1; TOPep_Count=5	3.18937e+07	3.04628e+07	3.97162e+07	3.8942e+07	4.00781e+07	3.59529e+07	4.66628e+07	4.09885e+07	2.59005e+07	5	6.37874e+06	6.09256e+06	7.94324e+06	7.7884e+06	8.01563e+06	7.19057e+06	9.33255e+06	8.19771e+06	5.18011e+06
sp|Q3SYS6|CHP1_BOVIN	5	5	454.63	0.0410239	0.0114147	1.79981	1H_56h	Control_56h	Calcineurin B homologous protein 1 OS=Bos taurus GN=CHP1 PE=2 SV=1; TOPep_Count=15	4.52191e+06	4.32122e+06	3.55684e+06	4.633e+06	4.94419e+06	3.85683e+06	5.97328e+06	5.48879e+06	3.31883e+06	15	301461	288081	237123	308867	329612	257122	398219	365919	221256
sp|Q3ZBT6|TRA2B_BOVIN	6	6	693.1	0.00327535	0.00150527	1.787	1H_56h	Control_56h	Transformer-2 protein homolog beta OS=Bos taurus GN=TRA2B PE=2 SV=1; TOPep_Count=11	2.6291e+07	2.84919e+07	2.40512e+07	3.2787e+07	3.65218e+07	3.34681e+07	4.0514e+07	3.47049e+07	2.26715e+07	11	2.39009e+06	2.59017e+06	2.18648e+06	2.98064e+06	3.32016e+06	3.04255e+06	3.68309e+06	3.15499e+06	2.06104e+06
sp|P00829|ATPB_BOVIN	20	16	3003.81	0.0239075	0.00751075	1.78553	1H_56h	Control_56h	ATP synthase subunit beta, mitochondrial OS=Bos taurus GN=ATP5B PE=1 SV=2; TOPep_Count=30	5.131e+08	4.76564e+08	5.21694e+08	6.43244e+08	6.14996e+08	5.21588e+08	8.00842e+08	6.77782e+08	4.48519e+08	30	1.71033e+07	1.58855e+07	1.73898e+07	2.14415e+07	2.04999e+07	1.73863e+07	2.66947e+07	2.25927e+07	1.49506e+07
sp|Q0VCA3|LETM1_BOVIN	12	12	859.93	0.0154927	0.00534003	1.78377	1H_56h	Control_56h	LETM1 and EF-hand domain-containing protein 1, mitochondrial OS=Bos taurus GN=LETM1 PE=2 SV=1; TOPep_Count=41	3.42816e+07	3.67105e+07	3.20284e+07	4.09775e+07	3.9939e+07	3.5197e+07	5.05695e+07	4.12121e+07	2.83498e+07	41	836137	895378	781179	999452	974123	858464	1.2334e+06	1.00517e+06	691459
sp|Q2YDF6|RT35_BOVIN	3	3	154.31	0.0245134	0.00768449	1.77669	1H_56h	Control_56h	28S ribosomal protein S35, mitochondrial OS=Bos taurus GN=MRPS35 PE=1 SV=1; TOPep_Count=23	2.07179e+06	2.11861e+06	1.76381e+06	2.71615e+06	2.47527e+06	2.04631e+06	3.13363e+06	3.0387e+06	1.76375e+06	23	90077.8	92113.4	76687.2	118093	107620	88969.9	136245	132117	76684.6
sp|Q3B7L9|KRR1_BOVIN	2	2	180.66	0.0205325	0.00666644	1.77133	1H_56h	Control_56h	KRR1 small subunit processome component homolog OS=Bos taurus GN=KRR1 PE=2 SV=2; TOPep_Count=25	2.42756e+06	2.21958e+06	2.35769e+06	3.10504e+06	2.98446e+06	2.48748e+06	3.68408e+06	3.43138e+06	2.07984e+06	25	97102.3	88783.3	94307.7	124201	119379	99499	147363	137255	83193.5
sp|A5PJA8|EMC7_BOVIN	3	3	191.98	0.161689	0.0309252	1.76508	1H_56h	Control_56h	ER membrane protein complex subunit 7 OS=Bos taurus GN=EMC7 PE=2 SV=1; TOPep_Count=14	4.64711e+06	4.46126e+06	4.3373e+06	6.10894e+06	5.22881e+06	4.62952e+06	6.738e+06	5.97846e+06	3.8174e+06	14	331937	318662	309807	436353	373486	330680	481286	427033	272671
sp|A7MB35|ODPA_BOVIN	6	6	563.84	0.00131645	0.000701411	1.74626	1H_56h	Control_56h	Pyruvate dehydrogenase E1 component subunit alpha, somatic form, mitochondrial OS=Bos taurus GN=PDHA1 PE=2 SV=1; TOPep_Count=25	1.20344e+07	1.24221e+07	1.1942e+07	1.52354e+07	1.51709e+07	1.31231e+07	1.89838e+07	1.69846e+07	1.08711e+07	25	481375	496884	477679	609416	606837	524924	759354	679385	434845
sp|Q29RZ0|THIL_BOVIN	11	11	556.32	0.0131724	0.00466181	1.74165	1H_56h	Control_56h	Acetyl-CoA acetyltransferase, mitochondrial OS=Bos taurus GN=ACAT1 PE=2 SV=1; TOPep_Count=25	6.67296e+07	6.51815e+07	7.04386e+07	8.42932e+07	8.42139e+07	7.22431e+07	1.03599e+08	9.36159e+07	5.94833e+07	25	2.66918e+06	2.60726e+06	2.81754e+06	3.37173e+06	3.36855e+06	2.88972e+06	4.14395e+06	3.74463e+06	2.37933e+06
sp|Q0VCY7|SRSF1_BOVIN	10	10	553.49	0.113869	0.0245923	1.71264	1H_56h	Control_56h	Serine/arginine-rich splicing factor 1 OS=Bos taurus GN=SRSF1 PE=2 SV=1; TOPep_Count=15	4.21535e+07	4.24164e+07	4.50082e+07	5.0522e+07	5.62051e+07	5.10938e+07	5.65742e+07	4.95778e+07	3.30333e+07	15	2.81023e+06	2.82776e+06	3.00055e+06	3.36813e+06	3.747e+06	3.40625e+06	3.77161e+06	3.30519e+06	2.20222e+06
sp|Q02373|NDUBA_BOVIN	2	2	63.92	0.0152886	0.00528221	1.70982	1H_56h	Control_56h	NADH dehydrogenase [ubiquinone] 1 beta subcomplex subunit 10 OS=Bos taurus GN=NDUFB10 PE=1 SV=2; TOPep_Count=11	2.7066e+06	2.76623e+06	2.31437e+06	3.55279e+06	3.29658e+06	3.1036e+06	3.78975e+06	3.42715e+06	2.21646e+06	11	246054	251475	210397	322981	299689	282146	344522	311559	201496
sp|Q32LG3|MDHM_BOVIN	21	21	1904.33	0.001226	0.000661704	1.7039	1H_56h	Control_56h	Malate dehydrogenase, mitochondrial OS=Bos taurus GN=MDH2 PE=1 SV=1; TOPep_Count=24	3.77949e+08	3.93285e+08	3.56714e+08	4.4947e+08	4.74116e+08	3.94966e+08	5.96139e+08	5.08867e+08	3.49868e+08	24	1.57479e+07	1.63869e+07	1.48631e+07	1.87279e+07	1.97548e+07	1.64569e+07	2.48391e+07	2.12028e+07	1.45778e+07
sp|P48818|ACADV_BOVIN	24	24	2917.76	0.00621359	0.00250708	1.69757	1H_56h	Control_56h	Very long-chain specific acyl-CoA dehydrogenase, mitochondrial OS=Bos taurus GN=ACADVL PE=2 SV=3; TOPep_Count=42	1.40955e+08	1.42177e+08	1.22441e+08	1.58561e+08	1.58106e+08	1.40863e+08	1.94094e+08	1.87231e+08	1.14336e+08	42	3.35607e+06	3.38517e+06	2.91526e+06	3.77527e+06	3.76442e+06	3.35388e+06	4.62129e+06	4.45789e+06	2.72229e+06
sp|Q1JQE6|NCEH1_BOVIN	2	2	73.38	0.0469896	0.0126925	1.69617	1H_56h	Control_56h	Neutral cholesterol ester hydrolase 1 OS=Bos taurus GN=NCEH1 PE=2 SV=2; TOPep_Count=20	1.17915e+06	1.3152e+06	1.20922e+06	1.38465e+06	1.54783e+06	1.24519e+06	1.74181e+06	1.53047e+06	1.02691e+06	20	58957.6	65760.1	60461	69232.3	77391.4	62259.4	87090.4	76523.3	51345.4
sp|P81134|RENR_BOVIN	3	3	207.25	0.211924	0.0377071	1.69037	1H_56h	Control_56h	Renin receptor OS=Bos taurus GN=ATP6AP2 PE=1 SV=2; TOPep_Count=18	1.91467e+06	1.70041e+06	1.41728e+06	1.94688e+06	1.78074e+06	1.41731e+06	2.22873e+06	1.83221e+06	1.31849e+06	18	106370	94467.3	78738	108160	98930	78739.7	123818	101789	73249.4
sp|P12344|AATM_BOVIN	14	14	1786.15	0.0317027	0.00932525	1.68563	1H_56h	Control_56h	Aspartate aminotransferase, mitochondrial OS=Bos taurus GN=GOT2 PE=1 SV=2; TOPep_Count=29	1.25157e+08	1.30261e+08	1.07685e+08	1.48106e+08	1.53454e+08	1.22975e+08	1.70372e+08	1.46544e+08	1.01073e+08	29	4.31577e+06	4.49174e+06	3.71327e+06	5.10711e+06	5.29151e+06	4.24053e+06	5.87488e+06	5.05325e+06	3.48528e+06
sp|P30932|CD9_BOVIN	3	3	264.33	0.0766194	0.018285	1.67716	1H_56h	Control_56h	CD9 antigen OS=Bos taurus GN=CD9 PE=2 SV=2; TOPep_Count=7	4.48825e+07	3.88429e+07	5.35272e+07	4.96792e+07	4.88347e+07	5.78462e+07	5.96054e+07	5.46578e+07	3.55395e+07	7	6.41179e+06	5.54898e+06	7.64674e+06	7.09702e+06	6.97639e+06	8.26375e+06	8.51505e+06	7.80826e+06	5.07708e+06
sp|Q3T022|SAP18_BOVIN	2	2	200.52	0.0443766	0.012099	1.67117	1H_56h	Control_56h	Histone deacetylase complex subunit SAP18 OS=Bos taurus GN=SAP18 PE=2 SV=1; TOPep_Count=14	5.42197e+06	4.83812e+06	5.96618e+06	6.87007e+06	6.90667e+06	6.38383e+06	7.73306e+06	7.63073e+06	4.62734e+06	14	387284	345580	426155	490719	493334	455988	552361	545052	330524
sp|Q32PJ8|HDAC1_BOVIN	2	2	199.46	0.00684672	0.00272847	1.66702	1H_56h	Control_56h	Histone deacetylase 1 OS=Bos taurus GN=HDAC1 PE=2 SV=1; TOPep_Count=26	3.40053e+06	3.72592e+06	3.41394e+06	4.37753e+06	4.49338e+06	4.32287e+06	4.85729e+06	4.69186e+06	2.91376e+06	26	130790	143305	131306	168367	172822	166264	186819	180456	112068
sp|Q3T106|SRSF7_BOVIN	7	6	662.6	0.0989808	0.0222009	1.666	1H_56h	Control_56h	Serine/arginine-rich splicing factor 7 OS=Bos taurus GN=SRSF7 PE=2 SV=1; TOPep_Count=15	3.44738e+07	3.31275e+07	3.56136e+07	3.45491e+07	3.75179e+07	3.37508e+07	4.04456e+07	3.61989e+07	2.4277e+07	15	2.29825e+06	2.2085e+06	2.37424e+06	2.30328e+06	2.5012e+06	2.25005e+06	2.69637e+06	2.41326e+06	1.61847e+06
sp|Q2TBS9|SMU1_BOVIN	5	5	310.31	0.136804	0.0275607	1.66035	1H_56h	Control_56h	WD40 repeat-containing protein SMU1 OS=Bos taurus GN=SMU1 PE=2 SV=1; TOPep_Count=32	1.03765e+06	1.31252e+06	1.20014e+06	1.146e+06	1.35449e+06	1.0705e+06	1.43854e+06	1.25179e+06	866406	32	32426.5	41016.1	37504.4	35812.4	42327.9	33453.2	44954.3	39118.3	27075.2
sp|Q2KIV2|TIM9_BOVIN	3	3	251.33	0.239794	0.0415726	1.64028	1H_56h	Control_56h	Mitochondrial import inner membrane translocase subunit Tim9 OS=Bos taurus GN=TIMM9 PE=3 SV=1; TOPep_Count=6	3.36708e+06	3.86669e+06	3.0349e+06	3.27381e+06	4.01135e+06	3.26699e+06	4.41694e+06	3.32788e+06	2.69279e+06	6	561180	644448	505816	545635	668559	544499	736156	554647	448799
sp|P27595|HXK1_BOVIN	16	16	1160.56	0.00588447	0.00241086	1.63883	1H_56h	Control_56h	Hexokinase-1 OS=Bos taurus GN=HK1 PE=2 SV=1; TOPep_Count=52	3.47024e+07	3.40747e+07	3.40793e+07	4.02565e+07	4.26633e+07	3.34598e+07	5.28772e+07	4.64574e+07	3.22651e+07	52	667354	655283	655371	774164	820448	643458	1.01687e+06	893412	620484
sp|P31800|QCR1_BOVIN	13	13	1864.9	0.0155338	0.00534787	1.62601	1H_56h	Control_56h	Cytochrome b-c1 complex subunit 1, mitochondrial OS=Bos taurus GN=UQCRC1 PE=1 SV=2; TOPep_Count=24	6.02118e+07	5.74867e+07	5.92052e+07	8.30379e+07	7.98574e+07	6.52856e+07	9.19842e+07	8.05142e+07	5.65704e+07	24	2.50882e+06	2.39528e+06	2.46688e+06	3.45991e+06	3.32739e+06	2.72024e+06	3.83268e+06	3.35476e+06	2.3571e+06
sp|A1A4H6|DDX27_BOVIN	2	2	118.05	0.1307	0.0266822	1.6218	1H_56h	Control_56h	Probable ATP-dependent RNA helicase DDX27 OS=Bos taurus GN=DDX27 PE=2 SV=1; TOPep_Count=45	1.62085e+06	1.47401e+06	1.88081e+06	1.68355e+06	1.82366e+06	1.56289e+06	2.14167e+06	1.78736e+06	1.32056e+06	45	36018.9	32755.7	41795.8	37412.2	40525.9	34731	47592.7	39719.2	29345.7
sp|Q5E950|NHP2_BOVIN	3	3	209.23	0.114653	0.0246336	1.61953	1H_56h	Control_56h	H/ACA ribonucleoprotein complex subunit 2 OS=Bos taurus GN=NHP2 PE=2 SV=1; TOPep_Count=5	6.69626e+06	6.53586e+06	5.71144e+06	7.10527e+06	6.68556e+06	6.03475e+06	8.41952e+06	7.27934e+06	5.19875e+06	5	1.33925e+06	1.30717e+06	1.14229e+06	1.42105e+06	1.33711e+06	1.20695e+06	1.6839e+06	1.45587e+06	1.03975e+06
sp|Q3ZBL5|PTH2_BOVIN	7	7	752.69	0.0428263	0.0118091	1.59471	1H_56h	Control_56h	Peptidyl-tRNA hydrolase 2, mitochondrial OS=Bos taurus GN=PTRH2 PE=2 SV=1; TOPep_Count=12	1.99538e+07	2.11293e+07	1.95575e+07	2.31319e+07	2.30533e+07	2.0917e+07	2.91606e+07	2.63522e+07	1.82859e+07	12	1.66281e+06	1.76077e+06	1.62979e+06	1.92766e+06	1.92111e+06	1.74309e+06	2.43005e+06	2.19602e+06	1.52382e+06
sp|P00423|COX41_BOVIN	5	5	257.03	0.0194324	0.00638048	1.58887	1H_56h	Control_56h	Cytochrome c oxidase subunit 4 isoform 1, mitochondrial OS=Bos taurus GN=COX4I1 PE=1 SV=1; TOPep_Count=12	2.13906e+07	1.99212e+07	2.25157e+07	2.761e+07	2.71139e+07	2.21486e+07	3.03431e+07	2.68391e+07	1.90973e+07	12	1.78255e+06	1.6601e+06	1.87631e+06	2.30083e+06	2.25949e+06	1.84571e+06	2.52859e+06	2.23659e+06	1.59144e+06
sp|Q3SZR8|SRSF3_BOVIN	8	7	511.56	0.243053	0.0419377	1.58003	1H_56h	Control_56h	Serine/arginine-rich splicing factor 3 OS=Bos taurus GN=SRSF3 PE=2 SV=1; TOPep_Count=10	6.21899e+07	5.37886e+07	7.38038e+07	6.71995e+07	6.65798e+07	6.63094e+07	7.52913e+07	6.43117e+07	4.7652e+07	10	6.21899e+06	5.37886e+06	7.38038e+06	6.71995e+06	6.65798e+06	6.63094e+06	7.52913e+06	6.43117e+06	4.7652e+06
sp|A7MBI7|COMT_BOVIN	5	5	524.23	0.181164	0.0335259	1.57702	1H_56h	Control_56h	Catechol O-methyltransferase OS=Bos taurus GN=COMT PE=2 SV=1; TOPep_Count=18	1.89346e+07	1.84648e+07	2.07437e+07	2.32682e+07	2.24247e+07	2.39859e+07	2.70418e+07	2.46288e+07	1.71474e+07	18	1.05192e+06	1.02582e+06	1.15243e+06	1.29268e+06	1.24582e+06	1.33255e+06	1.50232e+06	1.36826e+06	952633
sp|A4FV97|RL1D1_BOVIN	16	16	1482.19	0.134708	0.0272554	1.57404	1H_56h	Control_56h	Ribosomal L1 domain-containing protein 1 OS=Bos taurus GN=RSL1D1 PE=2 SV=1; TOPep_Count=23	6.68177e+07	6.50511e+07	6.67396e+07	6.46829e+07	7.02173e+07	6.48753e+07	8.43915e+07	7.00849e+07	5.36146e+07	23	2.90512e+06	2.82831e+06	2.90172e+06	2.8123e+06	3.05293e+06	2.82066e+06	3.6692e+06	3.04717e+06	2.33107e+06
sp|P19483|ATPA_BOVIN	29	22	3320.6	0.0194117	0.00638048	1.57027	1H_56h	Control_56h	ATP synthase subunit alpha, mitochondrial OS=Bos taurus GN=ATP5A1 PE=1 SV=1; TOPep_Count=36	5.29122e+08	5.28896e+08	5.00092e+08	6.34109e+08	6.43575e+08	5.53829e+08	7.42468e+08	6.60976e+08	4.72828e+08	36	1.46978e+07	1.46916e+07	1.38914e+07	1.76141e+07	1.78771e+07	1.53841e+07	2.06241e+07	1.83605e+07	1.31341e+07
sp|Q3ZBU9|UBXN4_BOVIN	4	4	492.75	0.140684	0.0279552	1.5542	1H_56h	Control_56h	UBX domain-containing protein 4 OS=Bos taurus GN=UBXN4 PE=2 SV=2; TOPep_Count=16	3.29264e+06	3.63482e+06	3.47338e+06	3.30329e+06	3.17289e+06	3.31267e+06	3.99359e+06	2.7418e+06	2.56954e+06	16	205790	227177	217086	206455	198306	207042	249600	171363	160596
sp|P00171|CYB5_BOVIN	5	5	408.8	0.0287269	0.00864216	1.54888	1H_56h	Control_56h	Cytochrome b5 OS=Bos taurus GN=CYB5A PE=1 SV=3; TOPep_Count=7	7.47273e+06	7.9368e+06	7.74232e+06	9.30226e+06	8.95283e+06	8.24763e+06	1.10553e+07	9.07311e+06	7.13764e+06	7	1.06753e+06	1.13383e+06	1.10605e+06	1.32889e+06	1.27898e+06	1.17823e+06	1.57933e+06	1.29616e+06	1.01966e+06
sp|Q2NKY8|DHX30_BOVIN	6	6	380.7	0.131166	0.0267398	1.54204	1H_56h	Control_56h	Putative ATP-dependent RNA helicase DHX30 OS=Bos taurus GN=DHX30 PE=2 SV=1; TOPep_Count=82	4.76752e+06	4.08748e+06	4.61974e+06	5.23098e+06	4.77596e+06	4.5034e+06	6.14162e+06	4.76367e+06	3.98279e+06	82	58140.4	49847.3	56338.3	63792.4	58243.4	54919.5	74897.8	58093.5	48570.6
sp|Q3T165|PHB_BOVIN	13	13	1445.56	0.0763766	0.018272	1.53982	1H_56h	Control_56h	Prohibitin OS=Bos taurus GN=PHB PE=2 SV=1; TOPep_Count=18	1.18255e+08	1.11047e+08	1.20803e+08	1.34624e+08	1.35472e+08	1.22294e+08	1.5776e+08	1.40416e+08	1.02453e+08	18	6.56972e+06	6.16927e+06	6.71127e+06	7.47912e+06	7.52621e+06	6.79409e+06	8.76444e+06	7.8009e+06	5.69186e+06
sp|Q2HJ97|PHB2_BOVIN	12	11	1324.67	0.0915305	0.0210024	1.51684	1H_56h	Control_56h	Prohibitin-2 OS=Bos taurus GN=PHB2 PE=2 SV=1; TOPep_Count=26	7.25378e+07	6.94142e+07	6.66087e+07	8.75267e+07	8.14612e+07	7.40391e+07	9.40417e+07	8.67e+07	6.19986e+07	26	2.78991e+06	2.66978e+06	2.56187e+06	3.36641e+06	3.13312e+06	2.84766e+06	3.61699e+06	3.33462e+06	2.38456e+06
sp|Q2TBX5|SSRD_BOVIN	5	5	573.02	0.177293	0.0329984	1.51319	1H_56h	Control_56h	Translocon-associated protein subunit delta OS=Bos taurus GN=SSR4 PE=2 SV=1; TOPep_Count=8	5.91093e+07	6.00711e+07	6.51211e+07	6.73757e+07	6.6206e+07	6.01691e+07	8.08148e+07	6.73857e+07	5.34068e+07	8	7.38866e+06	7.50889e+06	8.14014e+06	8.42196e+06	8.27575e+06	7.52114e+06	1.01019e+07	8.42322e+06	6.67585e+06
sp|P13621|ATPO_BOVIN	6	6	557.77	0.00613495	0.00247879	1.50919	1H_56h	Control_56h	ATP synthase subunit O, mitochondrial OS=Bos taurus GN=ATP5O PE=1 SV=2; TOPep_Count=13	3.38759e+07	3.37413e+07	3.31289e+07	3.92664e+07	4.04378e+07	3.6319e+07	4.79749e+07	4.71264e+07	3.17885e+07	13	2.60584e+06	2.59548e+06	2.54838e+06	3.02049e+06	3.1106e+06	2.79377e+06	3.69038e+06	3.62511e+06	2.44527e+06
sp|Q5E9N0|BYST_BOVIN	6	6	417.08	0.0505324	0.0134006	1.50834	1H_56h	Control_56h	Bystin OS=Bos taurus GN=BYSL PE=2 SV=1; TOPep_Count=29	1.72777e+06	1.92293e+06	1.64072e+06	1.793e+06	1.75847e+06	1.74085e+06	2.24494e+06	2.02487e+06	1.48835e+06	29	59578.4	66308	56576.7	61827.5	60636.9	60029.4	77411.7	69823	51322.4
sp|Q3SZM1|MK67I_BOVIN	7	7	764.22	0.0204772	0.00666337	1.50792	1H_56h	Control_56h	MKI67 FHA domain-interacting nucleolar phosphoprotein OS=Bos taurus GN=NIFK PE=2 SV=1; TOPep_Count=18	1.4476e+07	1.33804e+07	1.49295e+07	1.5834e+07	1.58706e+07	1.33241e+07	1.88241e+07	1.72029e+07	1.24835e+07	18	804222	743353	829415	879669	881701	740229	1.04578e+06	955714	693528
sp|Q3SZI6|RPN2_BOVIN	23	22	3259.12	0.248514	0.042602	1.50343	1H_56h	Control_56h	Dolichyl-diphosphooligosaccharide--protein glycosyltransferase subunit 2 OS=Bos taurus GN=RPN2 PE=2 SV=1; TOPep_Count=27	2.88768e+08	2.78258e+08	2.84218e+08	3.50592e+08	3.25803e+08	3.45681e+08	3.69439e+08	3.55203e+08	2.45731e+08	27	1.06951e+07	1.03059e+07	1.05266e+07	1.29849e+07	1.20668e+07	1.2803e+07	1.36829e+07	1.31557e+07	9.10114e+06
sp|A0JN52|SF3B3_BOVIN	11	11	814.39	0.173763	0.0325266	1.49472	1H_56h	Control_56h	Splicing factor 3B subunit 3 OS=Bos taurus GN=SF3B3 PE=2 SV=1; TOPep_Count=60	1.21954e+07	1.37895e+07	1.08285e+07	1.33873e+07	1.44748e+07	1.4175e+07	1.52473e+07	1.38118e+07	1.02007e+07	60	203257	229824	180474	223121	241247	236250	254121	230196	170012
sp|Q28141|DHX9_BOVIN	27	27	2352.49	0.0266839	0.00814664	1.48993	1H_56h	Control_56h	ATP-dependent RNA helicase A OS=Bos taurus GN=DHX9 PE=2 SV=1; TOPep_Count=74	7.80441e+07	7.7694e+07	7.27832e+07	8.95281e+07	9.49298e+07	8.60118e+07	1.04965e+08	9.38097e+07	7.04499e+07	74	1.05465e+06	1.04992e+06	983557	1.20984e+06	1.28283e+06	1.16232e+06	1.41845e+06	1.2677e+06	952026
sp|Q0IIG8|RAB18_BOVIN	6	5	349.08	0.164381	0.0312347	1.48715	1H_56h	Control_56h	Ras-related protein Rab-18 OS=Bos taurus GN=RAB18 PE=2 SV=1; TOPep_Count=14	6.22235e+06	6.36405e+06	5.42608e+06	6.40461e+06	6.46183e+06	5.01505e+06	7.26435e+06	6.60741e+06	4.88475e+06	14	444454	454575	387577	457472	461559	358218	518882	471958	348911
sp|F1MJM0|ZN326_BOVIN	6	6	503.84	0.190814	0.034934	1.48694	1H_56h	Control_56h	DBIRD complex subunit ZNF326 OS=Bos taurus GN=ZNF326 PE=2 SV=1; TOPep_Count=30	1.43454e+07	1.38469e+07	1.3622e+07	1.51695e+07	1.54805e+07	1.46189e+07	1.59195e+07	1.20144e+07	1.07062e+07	30	478180	461563	454065	505652	516018	487295	530649	400481	356874
sp|Q3SZ86|RT26_BOVIN	5	5	323.33	0.0491206	0.01311	1.48688	1H_56h	Control_56h	28S ribosomal protein S26, mitochondrial OS=Bos taurus GN=MRPS26 PE=1 SV=1; TOPep_Count=14	4.87709e+06	4.96575e+06	4.68934e+06	5.6776e+06	5.96683e+06	5.52166e+06	6.28472e+06	5.58044e+06	4.22678e+06	14	348363	354697	334953	405543	426202	394404	448908	398603	301913
sp|Q1LZ86|ABHD6_BOVIN	7	7	507.4	0.175251	0.0327133	1.46453	1H_56h	Control_56h	Monoacylglycerol lipase ABHD6 OS=Bos taurus GN=ABHD6 PE=2 SV=1; TOPep_Count=19	7.73466e+06	8.0414e+06	7.19619e+06	8.53118e+06	9.28892e+06	9.24488e+06	9.36727e+06	8.88099e+06	6.3961e+06	19	407087	423231	378747	449009	488890	486572	493014	467421	336637
sp|A6QQP7|DYSF_BOVIN	2	2	124.87	0.103046	0.022901	1.46212	1H_56h	Control_56h	Dysferlin OS=Bos taurus GN=DYSF PE=2 SV=1; TOPep_Count=110	1.5549e+07	1.53996e+07	1.8024e+07	1.77379e+07	1.8213e+07	2.03127e+07	2.09914e+07	1.94076e+07	1.43568e+07	110	141355	139996	163855	161254	165573	184661	190830	176433	130516
sp|A6H769|RS7_BOVIN	8	8	738.34	0.0255863	0.00792688	1.45579	1H_56h	Control_56h	40S ribosomal protein S7 OS=Bos taurus GN=RPS7 PE=2 SV=1; TOPep_Count=11	1.19172e+08	1.09532e+08	1.31645e+08	1.27554e+08	1.20903e+08	1.15848e+08	1.40725e+08	1.19157e+08	9.66654e+07	11	1.08338e+07	9.95746e+06	1.19677e+07	1.15958e+07	1.09911e+07	1.05317e+07	1.27932e+07	1.08324e+07	8.78776e+06
sp|Q02375|NDUS4_BOVIN	2	2	40.91	0.242865	0.04193	1.44045	1H_56h	Control_56h	NADH dehydrogenase [ubiquinone] iron-sulfur protein 4, mitochondrial OS=Bos taurus GN=NDUFS4 PE=1 SV=1; TOPep_Count=14	745505	694412	661500	823485	902002	788921	921861	789854	639982	14	53250.4	49600.9	47250	58820.4	64428.7	56351.5	65847.2	56418.1	45713
sp|A2VDN6|SF3A1_BOVIN	8	8	360.4	0.121422	0.0254721	1.44003	1H_56h	Control_56h	Splicing factor 3A subunit 1 OS=Bos taurus GN=SF3A1 PE=2 SV=1; TOPep_Count=40	1.27174e+07	1.31244e+07	1.33686e+07	1.4115e+07	1.58255e+07	1.48924e+07	1.62771e+07	1.2277e+07	1.13033e+07	40	317935	328109	334215	352876	395636	372309	406927	306924	282583
sp|P61286|PABP1_BOVIN	13	13	1660.71	0.00449664	0.00194602	1.4294	1H_56h	Control_56h	Polyadenylate-binding protein 1 OS=Bos taurus GN=PABPC1 PE=2 SV=1; TOPep_Count=38	8.34148e+07	8.41536e+07	8.18709e+07	8.07801e+07	7.99785e+07	6.93682e+07	9.35698e+07	7.4968e+07	6.54608e+07	38	2.19513e+06	2.21457e+06	2.1545e+06	2.12579e+06	2.1047e+06	1.82548e+06	2.46236e+06	1.97284e+06	1.72265e+06
sp|Q3T199|RS23_BOVIN	8	8	872.19	0.0016668	0.000858213	1.39047	1H_56h	Control_56h	40S ribosomal protein S23 OS=Bos taurus GN=RPS23 PE=2 SV=1; TOPep_Count=8	6.09289e+07	6.19019e+07	6.07782e+07	7.09368e+07	6.94686e+07	7.05179e+07	8.34768e+07	6.59638e+07	6.00348e+07	8	7.61611e+06	7.73774e+06	7.59728e+06	8.86709e+06	8.68358e+06	8.81474e+06	1.04346e+07	8.24547e+06	7.50435e+06
sp|Q3T0D5|RL30_BOVIN	8	8	1019.31	0.0308064	0.00914482	1.3629	1H_56h	Control_56h	60S ribosomal protein L30 OS=Bos taurus GN=RPL30 PE=3 SV=3; TOPep_Count=8	8.08933e+07	8.83755e+07	8.17742e+07	8.34963e+07	8.4825e+07	8.99461e+07	9.46856e+07	8.30269e+07	6.94739e+07	8	1.01117e+07	1.10469e+07	1.02218e+07	1.0437e+07	1.06031e+07	1.12433e+07	1.18357e+07	1.03784e+07	8.68423e+06
sp|P48616|VIME_BOVIN	61	52	7273.46	0.27303	0.0455955	1.35218	1H_56h	Control_56h	Vimentin OS=Bos taurus GN=VIM PE=1 SV=3; TOPep_Count=33	1.10784e+10	1.12148e+10	1.16032e+10	1.17093e+10	1.25472e+10	1.20265e+10	1.44664e+10	1.28178e+10	1.06986e+10	33	3.3571e+08	3.39843e+08	3.51612e+08	3.54826e+08	3.80218e+08	3.6444e+08	4.38376e+08	3.88417e+08	3.24201e+08
sp|Q1RMU3|P4HA1_BOVIN	28	27	3158.08	0.157813	0.0303034	1.33993	1H_56h	Control_56h	Prolyl 4-hydroxylase subunit alpha-1 OS=Bos taurus GN=P4HA1 PE=1 SV=1; TOPep_Count=32	1.71873e+08	1.68837e+08	1.53483e+08	1.66592e+08	1.71832e+08	1.55751e+08	1.96991e+08	1.9293e+08	1.47016e+08	32	5.37104e+06	5.27616e+06	4.79633e+06	5.20601e+06	5.36974e+06	4.86723e+06	6.15598e+06	6.02905e+06	4.59426e+06
sp|Q5E995|RS6_BOVIN	7	6	632.72	0.0367086	0.0104329	1.3242	1H_56h	Control_56h	40S ribosomal protein S6 OS=Bos taurus GN=RPS6 PE=2 SV=1; TOPep_Count=13	5.48208e+07	5.75912e+07	5.69403e+07	5.97036e+07	6.19179e+07	6.13952e+07	6.57993e+07	5.80577e+07	4.96899e+07	13	4.21698e+06	4.43009e+06	4.38002e+06	4.59258e+06	4.76291e+06	4.72271e+06	5.06148e+06	4.46598e+06	3.8223e+06
sp|Q56JV1|RS26_BOVIN	5	5	319.41	0.0925546	0.0211842	1.32255	1H_56h	Control_56h	40S ribosomal protein S26 OS=Bos taurus GN=RPS26 PE=3 SV=3; TOPep_Count=6	5.69281e+07	6.01482e+07	5.44571e+07	6.24601e+07	6.75176e+07	5.80291e+07	6.84626e+07	6.20007e+07	5.17655e+07	6	9.48802e+06	1.00247e+07	9.07618e+06	1.041e+07	1.12529e+07	9.67152e+06	1.14104e+07	1.03334e+07	8.62759e+06
sp|Q3T0X6|RS16_BOVIN	9	8	639.03	0.00723335	0.00285905	1.30351	1H_56h	Control_56h	40S ribosomal protein S16 OS=Bos taurus GN=RPS16 PE=2 SV=3; TOPep_Count=12	6.47991e+07	6.56738e+07	6.27314e+07	6.45837e+07	6.85253e+07	5.99052e+07	6.95145e+07	5.59841e+07	5.33287e+07	12	5.39993e+06	5.47281e+06	5.22762e+06	5.38198e+06	5.71044e+06	4.9921e+06	5.79287e+06	4.66534e+06	4.44406e+06
sp|Q58DQ3|RL6_BOVIN	20	20	1990.01	0.0482704	0.0129423	1.28418	1H_56h	Control_56h	60S ribosomal protein L6 OS=Bos taurus GN=RPL6 PE=2 SV=3; TOPep_Count=17	1.43656e+08	1.4055e+08	1.59363e+08	1.47263e+08	1.52707e+08	1.39299e+08	1.66163e+08	1.44015e+08	1.29392e+08	17	8.45037e+06	8.26767e+06	9.37431e+06	8.6625e+06	8.98275e+06	8.19405e+06	9.77428e+06	8.47148e+06	7.6113e+06
sp|Q3SZ59|RL36A_BOVIN	4	4	100.34	0.262657	0.0442351	1.27747	1H_56h	Control_56h	60S ribosomal protein L36a OS=Bos taurus GN=RPL36A PE=3 SV=3; TOPep_Count=6	1.09828e+07	1.22748e+07	1.07613e+07	1.15028e+07	1.26022e+07	1.20173e+07	1.26786e+07	1.05051e+07	9.92473e+06	6	1.83046e+06	2.0458e+06	1.79354e+06	1.91713e+06	2.10036e+06	2.00289e+06	2.11309e+06	1.75084e+06	1.65412e+06
sp|Q3T0U2|RL14_BOVIN	6	6	654.52	0.278164	0.0460754	1.27571	1H_56h	Control_56h	60S ribosomal protein L14 OS=Bos taurus GN=RPL14 PE=2 SV=3; TOPep_Count=12	6.96e+07	7.315e+07	7.89337e+07	6.98736e+07	7.8488e+07	7.77832e+07	7.97442e+07	7.22105e+07	6.25099e+07	12	5.8e+06	6.09584e+06	6.57781e+06	5.8228e+06	6.54066e+06	6.48194e+06	6.64535e+06	6.01754e+06	5.20915e+06
sp|Q32PB9|RL38_BOVIN	3	3	378.67	0.0332214	0.00968691	1.27545	1H_56h	Control_56h	60S ribosomal protein L38 OS=Bos taurus GN=RPL38 PE=3 SV=4; TOPep_Count=3	1.03771e+07	1.13046e+07	1.03349e+07	1.27153e+07	1.23825e+07	1.2297e+07	1.29676e+07	1.20506e+07	1.01671e+07	3	3.45905e+06	3.76821e+06	3.44497e+06	4.23845e+06	4.12749e+06	4.09899e+06	4.32253e+06	4.01685e+06	3.38903e+06
sp|A6QLG5|RS9_BOVIN	13	13	584.63	0.0339991	0.0098513	1.27147	1H_56h	Control_56h	40S ribosomal protein S9 OS=Bos taurus GN=RPS9 PE=2 SV=1; TOPep_Count=14	7.86316e+07	8.36637e+07	7.4454e+07	8.04195e+07	8.576e+07	8.41922e+07	8.78867e+07	7.2479e+07	6.91223e+07	14	5.61655e+06	5.97598e+06	5.31815e+06	5.74425e+06	6.12571e+06	6.01373e+06	6.27762e+06	5.17707e+06	4.9373e+06
sp|Q2HJ89|FKB10_BOVIN	12	11	831.7	0.152001	0.0294792	1.25564	1H_56h	Control_56h	Peptidyl-prolyl cis-trans isomerase FKBP10 OS=Bos taurus GN=FKBP10 PE=2 SV=1; TOPep_Count=35	5.51314e+07	5.90502e+07	5.518e+07	5.81621e+07	6.08866e+07	5.21076e+07	6.16131e+07	5.72903e+07	4.90692e+07	35	1.57518e+06	1.68715e+06	1.57657e+06	1.66177e+06	1.73962e+06	1.48879e+06	1.76037e+06	1.63687e+06	1.40198e+06
sp|Q3SYR7|RL9_BOVIN	7	7	857.67	0.107342	0.023555	1.25014	1H_56h	Control_56h	60S ribosomal protein L9 OS=Bos taurus GN=RPL9 PE=2 SV=1; TOPep_Count=11	1.04647e+08	1.09771e+08	1.13218e+08	1.14768e+08	1.16548e+08	1.08701e+08	1.25923e+08	1.01049e+08	1.00727e+08	11	9.51337e+06	9.97918e+06	1.02926e+07	1.04335e+07	1.05953e+07	9.88187e+06	1.14475e+07	9.18628e+06	9.15704e+06
sp|Q5E973|RL18_BOVIN	9	9	1020.7	0.245501	0.0422097	1.24781	1H_56h	Control_56h	60S ribosomal protein L18 OS=Bos taurus GN=RPL18 PE=2 SV=3; TOPep_Count=9	1.38902e+08	1.34669e+08	1.51258e+08	1.42805e+08	1.51028e+08	1.41845e+08	1.53842e+08	1.32945e+08	1.2329e+08	9	1.54335e+07	1.49632e+07	1.68064e+07	1.58672e+07	1.67809e+07	1.57605e+07	1.70935e+07	1.47717e+07	1.36988e+07
sp|Q5E958|RS8_BOVIN	12	12	1112.79	0.0816478	0.0192638	1.24155	1H_56h	Control_56h	40S ribosomal protein S8 OS=Bos taurus GN=RPS8 PE=2 SV=3; TOPep_Count=10	1.57429e+08	1.59554e+08	1.50498e+08	1.64544e+08	1.66769e+08	1.59032e+08	1.83035e+08	1.48569e+08	1.47425e+08	10	1.57429e+07	1.59554e+07	1.50498e+07	1.64544e+07	1.66769e+07	1.59032e+07	1.83035e+07	1.48569e+07	1.47425e+07
sp|Q3T003|RL18A_BOVIN	11	11	764.19	0.16877	0.0318605	1.21024	1H_56h	Control_56h	60S ribosomal protein L18a OS=Bos taurus GN=RPL18A PE=2 SV=1; TOPep_Count=14	4.97648e+07	4.55515e+07	4.95467e+07	5.04513e+07	5.07562e+07	4.68029e+07	5.36197e+07	4.48062e+07	4.43052e+07	14	3.55463e+06	3.25368e+06	3.53905e+06	3.60366e+06	3.62544e+06	3.34306e+06	3.82998e+06	3.20045e+06	3.16466e+06
sp|P39872|RL3_BOVIN	16	15	1065.18	0.251311	0.0428753	1.21014	1H_56h	Control_56h	60S ribosomal protein L3 OS=Bos taurus GN=RPL3 PE=2 SV=2; TOPep_Count=22	6.40457e+07	6.31106e+07	5.58472e+07	6.20536e+07	6.67183e+07	5.7717e+07	6.73646e+07	6.01353e+07	5.56669e+07	22	2.91117e+06	2.86866e+06	2.53851e+06	2.82062e+06	3.03265e+06	2.6235e+06	3.06203e+06	2.73342e+06	2.53032e+06
sp|Q3T0F4|RS10_BOVIN	6	6	434.26	0.134726	0.0272554	1.20877	1H_56h	Control_56h	40S ribosomal protein S10 OS=Bos taurus GN=RPS10 PE=2 SV=1; TOPep_Count=13	5.5016e+07	5.88493e+07	5.35295e+07	5.70841e+07	5.78073e+07	5.71256e+07	5.96728e+07	5.45263e+07	4.93668e+07	13	4.232e+06	4.52687e+06	4.11765e+06	4.39109e+06	4.44671e+06	4.39427e+06	4.59022e+06	4.19433e+06	3.79744e+06
Nc-Spain7-infected cells vs uninfected cells
Accession	Peptide count	Unique peptides	Confidence score	Anova (p)	q Value	Max fold change	Highest mean condition	Lowest mean condition	Description	1H_8h	7_8h	Control_8h	1H_36h	7_36h	Control_36h	1H_56h	7_56h	Control_56h	_iBAQ	1H_8h_iBAQ	7_8h_iBAQ	Control_8h_iBAQ	1H_36h_iBAQ	7_36h_iBAQ	Control_36h_iBAQ	1H_56h_iBAQ	7_56h_iBAQ	Control_56h_iBAQ
sp|Q3T0C8|PDLI2_BOVIN	3	3	143.1	0.271318	0.0454139	6.49838	Control_56h	7_56h	PDZ and LIM domain protein 2 OS=Bos taurus GN=PDLIM2 PE=2 SV=1; TOPep_Count=19	392463	498583	476725	398496	396250	435987	296916	129995	844757	19	20655.9	26241.2	25090.8	20973.5	20855.3	22946.7	15627.2	6841.85	44460.9
sp|O02739|SPB6_BOVIN	5	4	365.9	8.03841e-09	1.67033e-08	6.41514	Control_56h	7_56h	Serpin B6 OS=Bos taurus GN=SERPINB6 PE=2 SV=1; TOPep_Count=23	3.76662e+06	4.44439e+06	9.27739e+06	2.24342e+06	2.065e+06	6.75627e+06	2.86841e+06	1.77349e+06	1.13772e+07	23	163766	193234	403365	97539.9	89782.5	293751	124714	77108.3	494660
sp|Q3MHZ4|TGFI1_BOVIN	2	2	180.66	0.123772	0.0257743	3.12314	Control_56h	7_56h	Transforming growth factor beta-1-induced transcript 1 protein OS=Bos taurus GN=TGFB1I1 PE=2 SV=2; TOPep_Count=24	1.5145e+06	1.26526e+06	591337	1.13062e+06	1.44665e+06	1.53641e+06	864896	520866	1.62674e+06	24	63104	52719.3	24639	47109	60276.9	64017	36037.3	21702.7	67780.6
sp|O97764|QOR_BOVIN	4	4	236.47	0.107527	0.0235725	2.47991	Control_56h	7_56h	Zeta-crystallin OS=Bos taurus GN=CRYZ PE=2 SV=2; TOPep_Count=16	4.50794e+06	4.09298e+06	5.45136e+06	4.18652e+06	4.17641e+06	5.30358e+06	5.29702e+06	3.35332e+06	8.31592e+06	16	281746	255811	340710	261657	261026	331474	331064	209582	519745
sp|Q1JQ94|F127_BOVIN	2	2	33.55	0.106167	0.0233625	2.33842	Control_56h	7_56h	Protein FAM127 OS=Bos taurus GN=FAM127A PE=3 SV=1; TOPep_Count=8	207343	181650	273086	219933	164417	209952	152176	118869	277965	8	25917.9	22706.3	34135.7	27491.7	20552.1	26244	19022.1	14858.6	34745.7
sp|Q3SYX0|NDRG1_BOVIN	2	2	234.76	0.00193566	0.000975916	2.30795	Control_56h	7_56h	Protein NDRG1 OS=Bos taurus GN=NDRG1 PE=2 SV=1; TOPep_Count=13	3.91313e+06	5.10007e+06	5.37193e+06	3.14158e+06	2.98111e+06	5.78076e+06	3.16817e+06	2.72506e+06	6.2893e+06	13	301010	392313	413225	241660	229316	444674	243705	209620	483793
sp|P25417|CYTB_BOVIN	2	2	468.25	0.29928	0.0484766	2.16598	Control_56h	7_56h	Cystatin-B OS=Bos taurus GN=CSTB PE=1 SV=1; TOPep_Count=6	5.90625e+07	3.92431e+07	5.22894e+07	4.75098e+07	3.17234e+07	3.65392e+07	3.49676e+07	3.08898e+07	6.69066e+07	6	9.84375e+06	6.54051e+06	8.7149e+06	7.91829e+06	5.28723e+06	6.08986e+06	5.82793e+06	5.14829e+06	1.11511e+07
sp|Q5BIN5|PIN1_BOVIN	3	3	220.39	0.166386	0.0314631	2.06907	Control_56h	7_56h	Peptidyl-prolyl cis-trans isomerase NIMA-interacting 1 OS=Bos taurus GN=PIN1 PE=2 SV=1; TOPep_Count=11	1.86137e+06	2.4267e+06	2.72559e+06	1.8795e+06	1.78445e+06	2.09537e+06	1.38552e+06	1.37851e+06	2.85225e+06	11	169215	220609	247781	170864	162223	190488	125956	125320	259295
sp|Q2TBV6|CC124_BOVIN	2	2	99.25	0.119783	0.0253243	1.85681	Control_56h	7_56h	Coiled-coil domain-containing protein 124 OS=Bos taurus GN=CCDC124 PE=2 SV=1; TOPep_Count=15	1.32765e+06	1.22753e+06	1.59982e+06	1.24619e+06	1.18656e+06	1.37401e+06	1.3664e+06	951182	1.76616e+06	15	88509.9	81835.3	106655	83079	79104	91600.4	91093	63412.1	117744
sp|Q2TBP7|MYCBP_BOVIN	4	4	238.94	0.00114652	0.0006305	1.7157	Control_56h	7_56h	C-Myc-binding protein OS=Bos taurus GN=MYCBP PE=3 SV=3; TOPep_Count=6	9.16051e+06	8.57485e+06	1.0458e+07	1.00992e+07	8.62199e+06	8.57859e+06	9.46057e+06	6.32319e+06	1.08487e+07	6	1.52675e+06	1.42914e+06	1.743e+06	1.68321e+06	1.437e+06	1.42976e+06	1.57676e+06	1.05386e+06	1.80812e+06
sp|Q0VC68|SEPT5_BOVIN	9	9	487.26	0.0983337	0.0221336	1.35573	Control_56h	7_56h	Septin-5 OS=Bos taurus GN=SEPT5 PE=2 SV=1; TOPep_Count=23	9.85405e+06	9.14634e+06	9.51741e+06	9.63186e+06	1.01046e+07	1.06224e+07	9.23195e+06	8.31434e+06	1.1272e+07	23	428437	397667	413801	418776	439330	461843	401389	361493	490085
sp|Q27965|HS71B_BOVIN	27	14	3605.62	0.0834785	0.019632	1.28998	Control_56h	7_56h	Heat shock 70 kDa protein 1B OS=Bos taurus GN=HSPA1B PE=2 SV=1; TOPep_Count=38	2.00667e+08	2.10474e+08	2.22109e+08	1.91289e+08	1.88172e+08	2.13418e+08	2.00705e+08	1.85244e+08	2.3896e+08	38	5.28072e+06	5.53878e+06	5.84496e+06	5.03393e+06	4.9519e+06	5.61628e+06	5.28171e+06	4.87484e+06	6.28842e+06
sp|Q10568|CPSF2_BOVIN	3	3	134.96	1.04254e-05	8.89401e-06	3.34325	7_56h	Control_56h	Cleavage and polyadenylation specificity factor subunit 2 OS=Bos taurus GN=CPSF2 PE=1 SV=1; TOPep_Count=43	1.01953e+06	1.02426e+06	897707	1.54702e+06	1.57666e+06	1.04988e+06	2.19554e+06	2.77798e+06	830921	43	23710.1	23820	20876.9	35977.3	36666.6	24415.7	51059.1	64604.1	19323.7
sp|Q5E948|OCAD1_BOVIN	3	3	124.68	0.255209	0.0433663	2.51183	7_56h	Control_56h	OCIA domain-containing protein 1 OS=Bos taurus GN=Ociad1 PE=2 SV=1; TOPep_Count=13	1.30492e+06	2.05791e+06	1.87598e+06	1.58495e+06	1.96955e+06	2.06877e+06	2.00259e+06	2.72345e+06	1.08425e+06	13	100379	158301	144306	121919	151504	159136	154045	209496	83403.6
sp|Q58DQ5|RT09_BOVIN	4	4	283.44	0.00936303	0.00351913	2.48864	7_56h	Control_56h	28S ribosomal protein S9, mitochondrial OS=Bos taurus GN=MRPS9 PE=1 SV=3; TOPep_Count=30	2.87072e+06	4.7677e+06	2.83785e+06	4.14319e+06	5.46304e+06	4.19352e+06	5.30907e+06	6.66432e+06	2.67789e+06	30	95690.6	158923	94594.9	138106	182101	139784	176969	222144	89263.1
sp|Q2YDE3|GOT1B_BOVIN	2	2	274.49	0.215418	0.0381653	2.42465	7_56h	Control_56h	Vesicle transport protein GOT1B OS=Bos taurus GN=GOLT1B PE=2 SV=1; TOPep_Count=6	2.39775e+06	1.91331e+06	2.17712e+06	3.35443e+06	2.65236e+06	2.40426e+06	3.3693e+06	4.27456e+06	1.76296e+06	6	399626	318884	362854	559071	442059	400711	561550	712426	293827
sp|Q32P59|SLIRP_BOVIN	3	3	138.98	0.0496814	0.0132231	2.3838	7_56h	Control_56h	SRA stem-loop-interacting RNA-binding protein, mitochondrial OS=Bos taurus GN=SLIRP PE=3 SV=1; TOPep_Count=10	1.03733e+06	1.30859e+06	1.42986e+06	1.49622e+06	1.39276e+06	1.07564e+06	1.82194e+06	2.4547e+06	1.02974e+06	10	103733	130859	142986	149622	139276	107564	182194	245470	102974
sp|Q2KIS2|RM44_BOVIN	3	3	117.57	0.00107297	0.000596482	2.34441	7_56h	Control_56h	39S ribosomal protein L44, mitochondrial OS=Bos taurus GN=MRPL44 PE=2 SV=1; TOPep_Count=19	942375	1.02798e+06	1.02009e+06	1.7121e+06	1.60052e+06	1.3183e+06	2.01613e+06	2.18613e+06	932486	19	49598.7	54104.4	53688.8	90110.5	84238	69384.2	106112	115059	49078.2
sp|Q3MHR5|SRSF2_BOVIN	4	3	322	0.000134307	9.04432e-05	2.33735	7_56h	Control_56h	Serine/arginine-rich splicing factor 2 OS=Bos taurus GN=SRSF2 PE=2 SV=3; TOPep_Count=11	9.41689e+06	1.01967e+07	9.9862e+06	9.9303e+06	1.19413e+07	8.54783e+06	1.18003e+07	1.87561e+07	8.02453e+06	11	856081	926973	907836	902755	1.08557e+06	777075	1.07275e+06	1.7051e+06	729503
sp|P00130|QCR9_BOVIN	3	3	201.59	0.0184396	0.00614465	2.24412	7_56h	Control_56h	Cytochrome b-c1 complex subunit 9 OS=Bos taurus GN=UQCR10 PE=1 SV=3; TOPep_Count=4	4.58873e+06	5.38985e+06	7.79642e+06	5.54649e+06	5.74512e+06	5.31829e+06	5.78643e+06	9.31633e+06	4.15144e+06	4	1.14718e+06	1.34746e+06	1.9491e+06	1.38662e+06	1.43628e+06	1.32957e+06	1.44661e+06	2.32908e+06	1.03786e+06
sp|Q2KJE4|ETFA_BOVIN	10	10	872.54	9.79691e-05	6.86754e-05	2.09565	7_56h	Control_56h	Electron transfer flavoprotein subunit alpha, mitochondrial OS=Bos taurus GN=ETFA PE=2 SV=1; TOPep_Count=23	2.3421e+07	2.55614e+07	1.88267e+07	3.03193e+07	2.99305e+07	2.54269e+07	3.57379e+07	3.88838e+07	1.85545e+07	23	1.0183e+06	1.11137e+06	818554	1.31823e+06	1.30133e+06	1.10552e+06	1.55382e+06	1.6906e+06	806718
sp|Q2KHZ4|MIA40_BOVIN	2	2	50.46	0.00230638	0.00112387	2.07147	7_56h	Control_56h	Mitochondrial intermembrane space import and assembly protein 40 OS=Bos taurus GN=CHCHD4 PE=2 SV=1; TOPep_Count=5	1.30065e+06	1.39056e+06	871396	1.55388e+06	1.65298e+06	1.43037e+06	1.65477e+06	1.77148e+06	855181	5	260131	278112	174279	310776	330595	286074	330954	354296	171036
sp|Q3ZBS8|TIM8A_BOVIN	2	2	212.02	0.00149159	0.000783249	2.03652	7_56h	Control_56h	Mitochondrial import inner membrane translocase subunit Tim8 A OS=Bos taurus GN=TIMM8A PE=3 SV=1; TOPep_Count=7	3.82213e+06	4.04834e+06	4.11184e+06	5.0657e+06	5.39021e+06	4.47964e+06	7.34008e+06	7.38634e+06	3.62695e+06	7	546019	578334	587405	723671	770030	639948	1.04858e+06	1.05519e+06	518135
sp|P35705|PRDX3_BOVIN	5	5	370.82	0.000129223	8.78324e-05	2.00968	7_56h	Control_56h	Thioredoxin-dependent peroxide reductase, mitochondrial OS=Bos taurus GN=PRDX3 PE=1 SV=2; TOPep_Count=13	2.81659e+07	3.21554e+07	2.66274e+07	3.78468e+07	3.86358e+07	3.3642e+07	4.55337e+07	5.11438e+07	2.54488e+07	13	2.16661e+06	2.4735e+06	2.04826e+06	2.91129e+06	2.97198e+06	2.58785e+06	3.50259e+06	3.93414e+06	1.9576e+06
sp|Q02366|NDUA6_BOVIN	3	3	80.73	0.00525924	0.00220457	2.00011	7_56h	Control_56h	NADH dehydrogenase [ubiquinone] 1 alpha subcomplex subunit 6 OS=Bos taurus GN=NDUFA6 PE=1 SV=2; TOPep_Count=9	1.76232e+06	1.56679e+06	1.92504e+06	2.13673e+06	2.28772e+06	1.94495e+06	2.66464e+06	3.00888e+06	1.50436e+06	9	195813	174087	213893	237415	254191	216106	296072	334320	167151
sp|P49410|EFTU_BOVIN	17	16	2277.22	0.00129761	0.000692643	1.95792	7_56h	Control_56h	Elongation factor Tu, mitochondrial OS=Bos taurus GN=TUFM PE=1 SV=1; TOPep_Count=31	1.3434e+08	1.38066e+08	1.37695e+08	1.83672e+08	1.8032e+08	1.53432e+08	2.31522e+08	2.32592e+08	1.18795e+08	31	4.33355e+06	4.45375e+06	4.44177e+06	5.92489e+06	5.81678e+06	4.94942e+06	7.46845e+06	7.50297e+06	3.8321e+06
sp|P62803|H4_BOVIN	14	11	1340.29	0.0670047	0.0166602	1.95609	7_56h	Control_56h	Histone H4 OS=Bos taurus PE=1 SV=2; TOPep_Count=6	4.64591e+08	5.15308e+08	3.31476e+08	4.89265e+08	5.32766e+08	4.27352e+08	4.28018e+08	5.58446e+08	2.85492e+08	6	7.74319e+07	8.58847e+07	5.5246e+07	8.15442e+07	8.87943e+07	7.12254e+07	7.13364e+07	9.30744e+07	4.75819e+07
sp|Q8MJG1|PSIP1_BOVIN	4	4	178.71	0.00824834	0.00318663	1.91351	7_56h	Control_56h	PC4 and SFRS1-interacting protein OS=Bos taurus GN=PSIP1 PE=2 SV=2; TOPep_Count=37	2.95973e+06	2.4878e+06	3.04087e+06	4.04744e+06	4.4103e+06	4.29874e+06	4.70677e+06	4.74818e+06	2.48139e+06	37	79992.7	67237.7	82185.7	109390	119197	116182	127210	128329	67064.7
sp|P42028|NDUS8_BOVIN	2	2	299.19	0.230799	0.0403983	1.91041	7_56h	Control_56h	NADH dehydrogenase [ubiquinone] iron-sulfur protein 8, mitochondrial OS=Bos taurus GN=NDUFS8 PE=1 SV=1; TOPep_Count=15	3.76932e+06	3.30727e+06	4.1402e+06	3.97026e+06	4.72106e+06	3.52264e+06	4.70673e+06	6.15283e+06	3.22069e+06	15	251288	220484	276013	264684	314737	234842	313782	410188	214712
sp|Q95JC7|AAAT_BOVIN	5	5	500.78	0.132337	0.0268655	1.90802	7_56h	Control_56h	Neutral amino acid transporter B(0) OS=Bos taurus GN=SLC1A5 PE=2 SV=1; TOPep_Count=19	1.55826e+07	1.80138e+07	1.27087e+07	1.38109e+07	1.33596e+07	9.98985e+06	1.63742e+07	1.80673e+07	9.46914e+06	19	820135	948097	668876	726892	703139	525781	861799	950912	498376
sp|Q2KJ84|TMED5_BOVIN	2	2	120.66	0.0763114	0.018272	1.88421	7_56h	Control_56h	Transmembrane emp24 domain-containing protein 5 OS=Bos taurus GN=TMED5 PE=2 SV=1; TOPep_Count=13	1.24769e+06	1.24658e+06	1.33292e+06	1.40409e+06	1.4015e+06	1.53183e+06	1.42538e+06	2.07902e+06	1.10339e+06	13	95976.3	95890.5	102532	108007	107808	117833	109645	159924	84876
sp|P13620|ATP5H_BOVIN	7	7	598.42	0.00240617	0.00116276	1.88315	7_56h	Control_56h	ATP synthase subunit d, mitochondrial OS=Bos taurus GN=ATP5H PE=1 SV=2; TOPep_Count=11	3.21963e+07	2.55303e+07	3.00362e+07	3.90472e+07	3.95968e+07	2.80999e+07	4.28611e+07	4.74021e+07	2.51717e+07	11	2.92694e+06	2.32094e+06	2.73056e+06	3.54975e+06	3.59971e+06	2.55453e+06	3.89646e+06	4.30928e+06	2.28833e+06
sp|P20004|ACON_BOVIN	28	28	2211.45	0.00607909	0.0024629	1.84269	7_56h	Control_56h	Aconitate hydratase, mitochondrial OS=Bos taurus GN=ACO2 PE=1 SV=4; TOPep_Count=39	9.10275e+07	9.41397e+07	9.54941e+07	1.03605e+08	1.14895e+08	9.45209e+07	1.19032e+08	1.3944e+08	7.56722e+07	39	2.33404e+06	2.41384e+06	2.44857e+06	2.65654e+06	2.94603e+06	2.42361e+06	3.05209e+06	3.5754e+06	1.94031e+06
sp|Q2HJF8|MIRO1_BOVIN	2	2	126.08	0.0374443	0.0105963	1.82434	7_56h	Control_56h	Mitochondrial Rho GTPase 1 OS=Bos taurus GN=RHOT1 PE=2 SV=1; TOPep_Count=31	869444	824971	764718	1.19231e+06	1.15691e+06	968136	1.14038e+06	1.30688e+06	716357	31	28046.6	26612	24668.3	38461.8	37319.6	31230.2	36786.4	42157.5	23108.3
sp|A6QLU1|GPDM_BOVIN	6	6	616.46	0.0211182	0.00681855	1.82414	7_56h	Control_56h	Glycerol-3-phosphate dehydrogenase, mitochondrial OS=Bos taurus GN=GPD2 PE=2 SV=1; TOPep_Count=47	6.40319e+06	6.65135e+06	5.86717e+06	6.82967e+06	7.43621e+06	6.3158e+06	8.27591e+06	9.60187e+06	5.2638e+06	47	136238	141518	124833	145312	158217	134379	176083	204295	111996
sp|A4FV84|MRT4_BOVIN	3	3	220.94	0.0161751	0.00550988	1.7759	7_56h	Control_56h	mRNA turnover protein 4 homolog OS=Bos taurus GN=MRTO4 PE=2 SV=1; TOPep_Count=16	2.35527e+06	2.70505e+06	1.94029e+06	3.03549e+06	2.90461e+06	2.639e+06	3.15241e+06	3.33452e+06	1.87765e+06	16	147204	169065	121268	189718	181538	164937	197026	208408	117353
sp|Q2HJH6|SNR40_BOVIN	4	4	251.56	0.108359	0.0237014	1.77398	7_56h	Control_56h	U5 small nuclear ribonucleoprotein 40 kDa protein OS=Bos taurus GN=SNRNP40 PE=2 SV=1; TOPep_Count=18	1.99178e+06	2.30252e+06	2.02703e+06	2.9228e+06	3.13305e+06	2.84904e+06	3.07044e+06	3.36772e+06	1.8984e+06	18	110655	127918	112613	162378	174058	158280	170580	187095	105467
sp|Q3ZCJ8|CATC_BOVIN	5	5	569.5	0.0524736	0.0138271	1.6625	7_56h	Control_56h	Dipeptidyl peptidase 1 OS=Bos taurus GN=CTSC PE=2 SV=1; TOPep_Count=25	1.2317e+07	1.27178e+07	1.05866e+07	9.84656e+06	1.30139e+07	1.13598e+07	9.00977e+06	1.35428e+07	8.14606e+06	25	492682	508712	423463	393862	520556	454390	360391	541712	325842
sp|A2VE47|ADPGK_BOVIN	3	3	374.22	0.292429	0.0477121	1.6497	7_56h	Control_56h	ADP-dependent glucokinase OS=Bos taurus GN=ADPGK PE=2 SV=1; TOPep_Count=21	3.40544e+06	2.68863e+06	3.41023e+06	3.88634e+06	3.53969e+06	2.76658e+06	4.33917e+06	4.34034e+06	2.63098e+06	21	162164	128030	162392	185064	168557	131742	206627	206683	125285
sp|Q3T0C9|SYJ2B_BOVIN	3	3	226.81	0.0955256	0.0216822	1.63757	7_56h	Control_56h	Synaptojanin-2-binding protein OS=Bos taurus GN=SYNJ2BP PE=2 SV=1; TOPep_Count=7	3.33767e+06	3.07403e+06	3.10147e+06	3.76703e+06	3.72552e+06	3.12228e+06	4.49161e+06	4.52706e+06	2.7645e+06	7	476810	439148	443067	538148	532217	446039	641659	646723	394929
sp|Q0VCY3|SURF6_BOVIN	3	3	272.01	0.222957	0.0392857	1.61237	7_56h	Control_56h	Surfeit locus protein 6 OS=Bos taurus GN=SURF6 PE=2 SV=1; TOPep_Count=19	3.85243e+06	3.41156e+06	4.43549e+06	3.67348e+06	3.752e+06	3.48832e+06	4.51618e+06	4.54313e+06	2.81767e+06	19	202760	179556	233447	193341	197474	183596	237694	239112	148298
sp|Q2NL22|IF4A3_BOVIN	9	6	1005.06	0.0689064	0.0169758	1.59843	7_56h	Control_56h	Eukaryotic initiation factor 4A-III OS=Bos taurus GN=EIF4A3 PE=2 SV=3; TOPep_Count=25	1.07888e+07	1.07303e+07	9.97077e+06	1.25704e+07	1.37595e+07	1.11253e+07	1.32169e+07	1.39716e+07	8.74082e+06	25	431552	429211	398831	502814	550380	445013	528677	558865	349633
sp|Q3B8S0|NH2L1_BOVIN	7	6	526.11	0.105856	0.023347	1.50882	7_56h	Control_56h	NHP2-like protein 1 OS=Bos taurus GN=NHP2L1 PE=2 SV=3; TOPep_Count=9	2.07527e+07	1.87495e+07	2.24604e+07	2.14267e+07	2.25101e+07	1.82413e+07	2.39233e+07	2.41317e+07	1.59938e+07	9	2.30586e+06	2.08328e+06	2.4956e+06	2.38074e+06	2.50113e+06	2.02682e+06	2.65815e+06	2.6813e+06	1.77709e+06
sp|A6QR46|RAB6B_BOVIN	4	3	219.91	0.0444195	0.0120994	1.48164	7_56h	Control_56h	Ras-related protein Rab-6B OS=Bos taurus GN=RAB6B PE=2 SV=1; TOPep_Count=17	7.54635e+06	7.26521e+06	6.82241e+06	8.04961e+06	8.3341e+06	8.02997e+06	9.38779e+06	9.5008e+06	6.41236e+06	17	443903	427365	401318	473506	490241	472351	552223	558871	377198
sp|P05307|PDIA1_BOVIN	36	36	3763.22	0.00603272	0.0024511	1.43086	7_56h	Control_56h	Protein disulfide-isomerase OS=Bos taurus GN=P4HB PE=1 SV=1; TOPep_Count=39	5.52554e+08	6.19007e+08	5.34631e+08	6.1275e+08	6.44939e+08	6.18451e+08	7.34975e+08	7.44628e+08	5.20405e+08	39	1.4168e+07	1.5872e+07	1.37085e+07	1.57115e+07	1.65369e+07	1.58577e+07	1.88455e+07	1.9093e+07	1.33437e+07
sp|P34943|NDUA9_BOVIN	8	8	605.99	0.0967256	0.0219246	1.40882	7_56h	Control_56h	NADH dehydrogenase [ubiquinone] 1 alpha subcomplex subunit 9, mitochondrial OS=Bos taurus GN=NDUFA9 PE=1 SV=1; TOPep_Count=26	1.70116e+07	1.38185e+07	1.28389e+07	1.55234e+07	1.69534e+07	1.66354e+07	1.48562e+07	1.74296e+07	1.23718e+07	26	654293	531482	493802	597054	652053	639823	571393	670367	475837
sp|P26779|SAP_BOVIN	13	13	802.78	0.297508	0.0482971	1.36054	7_56h	Control_56h	Prosaposin OS=Bos taurus GN=PSAP PE=1 SV=3; TOPep_Count=28	1.04948e+08	1.13664e+08	1.09836e+08	1.05253e+08	1.33222e+08	1.19521e+08	1.11537e+08	1.3431e+08	9.87179e+07	28	3.74813e+06	4.05943e+06	3.92273e+06	3.75903e+06	4.75792e+06	4.26862e+06	3.98345e+06	4.79677e+06	3.52564e+06
sp|Q29RV1|PDIA4_BOVIN	18	18	1274.77	0.00588593	0.00241086	1.35786	7_56h	Control_56h	Protein disulfide-isomerase A4 OS=Bos taurus GN=PDIA4 PE=2 SV=1; TOPep_Count=46	3.29431e+07	3.91421e+07	3.29154e+07	3.27904e+07	3.69277e+07	3.59185e+07	4.15944e+07	4.33371e+07	3.19156e+07	46	716153	850916	715553	712835	802776	780836	904227	942110	693818
sp|Q95M18|ENPL_BOVIN	33	30	3190.33	0.0383579	0.0108023	1.34793	7_56h	Control_56h	Endoplasmin OS=Bos taurus GN=HSP90B1 PE=2 SV=1; TOPep_Count=48	3.06625e+08	3.6883e+08	2.8578e+08	3.11412e+08	3.42225e+08	3.04959e+08	3.57381e+08	3.75598e+08	2.78647e+08	48	6.38801e+06	7.68397e+06	5.95376e+06	6.48776e+06	7.12969e+06	6.35332e+06	7.44544e+06	7.82495e+06	5.80516e+06
sp|P61585|RHOA_BOVIN	6	2	583.27	0.102597	0.022836	1.33156	7_56h	Control_56h	Transforming protein RhoA OS=Bos taurus GN=RHOA PE=1 SV=1; TOPep_Count=13	2.72094e+07	2.98291e+07	2.62092e+07	2.92396e+07	2.79649e+07	3.23137e+07	2.58461e+07	3.30936e+07	2.48534e+07	13	2.09303e+06	2.29455e+06	2.01609e+06	2.2492e+06	2.15115e+06	2.48567e+06	1.98816e+06	2.54566e+06	1.9118e+06
sp|A5PK45|GT251_BOVIN	13	13	913.97	0.185648	0.0342684	1.28261	7_56h	Control_56h	Procollagen galactosyltransferase 1 OS=Bos taurus GN=COLGALT1 PE=2 SV=1; TOPep_Count=39	2.86701e+07	2.76576e+07	2.64993e+07	3.27324e+07	3.27957e+07	2.83318e+07	3.31498e+07	3.33295e+07	2.59858e+07	39	735130	709169	679468	839294	840916	726456	849994	854602	666301
Nc-Spain1H-infected cells vs Nc-Spain7-infected cells
Accession	Peptide count	Unique peptides	Confidence score	Anova (p)	q Value	Max fold change	Highest mean condition	Lowest mean condition	Description	1H_8h	7_8h	Control_8h	1H_36h	7_36h	Control_36h	1H_56h	7_56h	Control_56h	_iBAQ	1H_8h_iBAQ	7_8h_iBAQ	Control_8h_iBAQ	1H_36h_iBAQ	7_36h_iBAQ	Control_36h_iBAQ	1H_56h_iBAQ	7_56h_iBAQ	Control_56h_iBAQ
sp|Q3SZJ9|PMM2_BOVIN	3	3	219.87	0.1549	0.0298227	2.63129	7_56h	1H_56h	Phosphomannomutase 2 OS=Bos taurus GN=PMM2 PE=2 SV=1; TOPep_Count=17	1.99339e+06	1.77581e+06	1.8913e+06	1.04804e+06	1.12426e+06	2.0184e+06	799215	2.10297e+06	1.72305e+06	17	117258	104460	111253	61649.2	66132.8	118729	47012.6	123704	101356
sp|Q58D08|P5CR3_BOVIN	2	2	274.49	0.152727	0.0295215	2.26435	7_56h	1H_56h	Pyrroline-5-carboxylate reductase 3 OS=Bos taurus GN=PYCRL PE=2 SV=1; TOPep_Count=14	1.91026e+06	2.82457e+06	1.94591e+06	1.87226e+06	2.33651e+06	1.92932e+06	1.5423e+06	3.49232e+06	2.07428e+06	14	136447	201755	138993	133733	166894	137809	110164	249451	148163
sp|P26882|PPID_BOVIN	6	6	407.55	0.0718444	0.017446	2.21807	7_56h	1H_56h	Peptidyl-prolyl cis-trans isomerase D OS=Bos taurus GN=PPID PE=1 SV=6; TOPep_Count=27	9.31684e+06	1.08678e+07	1.24366e+07	7.96783e+06	8.29001e+06	1.00319e+07	6.43801e+06	1.428e+07	1.16414e+07	27	345068	402511	460616	295105	307038	371550	238445	528888	431165
sp|Q5E964|PSD13_BOVIN	7	7	478.84	0.0320191	0.00938974	2.16728	7_56h	1H_56h	26S proteasome non-ATPase regulatory subunit 13 OS=Bos taurus GN=PSMD13 PE=2 SV=1; TOPep_Count=26	4.26123e+06	4.81982e+06	4.34227e+06	3.3486e+06	3.53175e+06	4.81711e+06	3.08549e+06	6.68713e+06	4.4387e+06	26	163894	185378	167010	128792	135836	185273	118673	257197	170719
sp|P26884|FKBP3_BOVIN	6	6	295.67	0.0440854	0.0120422	1.7879	7_56h	1H_56h	Peptidyl-prolyl cis-trans isomerase FKBP3 OS=Bos taurus GN=FKBP3 PE=1 SV=2; TOPep_Count=17	4.12046e+06	5.5554e+06	4.43613e+06	3.81957e+06	5.46784e+06	4.41497e+06	3.64139e+06	6.51043e+06	4.87683e+06	17	242380	326788	260949	224681	321638	259704	214199	382966	286872
sp|Q58DU5|PSA3_BOVIN	4	4	432.74	0.138611	0.0276756	1.74197	7_56h	1H_56h	Proteasome subunit alpha type-3 OS=Bos taurus GN=PSMA3 PE=1 SV=3; TOPep_Count=14	4.69901e+06	5.37269e+06	4.94026e+06	3.68606e+06	3.82537e+06	5.09848e+06	3.22155e+06	5.61186e+06	5.43566e+06	14	335644	383764	352875	263290	273240	364177	230111	400847	388262
sp|Q9BGI1|PRDX5_BOVIN	9	9	723.86	0.194606	0.0354053	1.47861	7_56h	1H_56h	Peroxiredoxin-5, mitochondrial OS=Bos taurus GN=PRDX5 PE=2 SV=2; TOPep_Count=13	4.0473e+07	4.91852e+07	4.91336e+07	4.41366e+07	4.59058e+07	4.95966e+07	3.97576e+07	5.87862e+07	5.66528e+07	13	3.11331e+06	3.78347e+06	3.77951e+06	3.39512e+06	3.53122e+06	3.81512e+06	3.05828e+06	4.52202e+06	4.35791e+06
sp|Q1RMJ6|RHOC_BOVIN	6	2	591.3	0.0643887	0.0161896	1.42043	7_56h	1H_56h	Rho-related GTP-binding protein RhoC OS=Bos taurus GN=RHOC PE=2 SV=1; TOPep_Count=11	7.66558e+06	7.42898e+06	7.31621e+06	7.60832e+06	7.07594e+06	8.16787e+06	6.80103e+06	9.66038e+06	7.95259e+06	11	696871	675362	665110	691665	643267	742533	618275	878216	722963
sp|Q2KIZ8|MCM6_BOVIN	11	11	621.04	0.0184127	0.00614273	1.33679	7_56h	1H_56h	DNA replication licensing factor MCM6 OS=Bos taurus GN=MCM6 PE=2 SV=1; TOPep_Count=57	8.91837e+06	1.12641e+07	1.05592e+07	8.78789e+06	1.03518e+07	1.11401e+07	8.45346e+06	1.13005e+07	1.04657e+07	57	156463	197615	185250	154173	181611	195441	148306	198254	183608
sp|P05632|ATP5E_BOVIN	2	2	33.55	0.00673019	0.00268572	2.16033	1H_56h	7_56h	ATP synthase subunit epsilon, mitochondrial OS=Bos taurus GN=ATP5E PE=1 SV=4; TOPep_Count=4	2.90578e+06	2.2592e+06	2.2494e+06	2.62499e+06	2.51369e+06	2.61026e+06	4.12248e+06	1.90827e+06	2.47788e+06	4	726445	564800	562351	656246	628422	652564	1.03062e+06	477067	619471
sp|O97593|SMC1A_BOVIN	3	2	128.37	0.0831014	0.019575	2.09935	1H_56h	7_56h	Structural maintenance of chromosomes protein 1A OS=Bos taurus GN=SMC1A PE=1 SV=1; TOPep_Count=87	217365	223500	277025	170112	233432	241125	291975	139079	183614	87	2498.45	2568.96	3184.2	1955.31	2683.12	2771.56	3356.03	1598.61	2110.51
sp|Q5EA36|RBM14_BOVIN	9	9	593.29	0.0752448	0.0180905	1.74956	1H_56h	7_56h	RNA-binding protein 14 OS=Bos taurus GN=RBM14 PE=2 SV=1; TOPep_Count=25	1.1854e+07	1.17294e+07	1.07951e+07	1.20346e+07	1.16093e+07	1.10463e+07	1.47804e+07	8.4481e+06	9.30418e+06	25	474159	469177	431803	481386	464372	441853	591217	337924	372167
sp|Q0VCQ1|CTBP2_BOVIN	2	2	139.46	0.22578	0.0396869	1.57816	1H_56h	7_56h	C-terminal-binding protein 2 OS=Bos taurus GN=CTBP2 PE=1 SV=1; TOPep_Count=22	1.74247e+06	1.82886e+06	1.40591e+06	1.93862e+06	1.99578e+06	1.56936e+06	2.09789e+06	1.32932e+06	1.45438e+06	22	79203	83130.2	63905.1	88118.9	90717.5	71334.6	95358.6	60423.7	66108.4
sp|Q1JQE0|SNW1_BOVIN	3	3	220.39	0.119211	0.0252957	1.56618	1H_56h	7_56h	SNW domain-containing protein 1 OS=Bos taurus GN=SNW1 PE=2 SV=1; TOPep_Count=34	2.10572e+06	2.35354e+06	2.53062e+06	2.38612e+06	2.32895e+06	2.31442e+06	2.77117e+06	1.76938e+06	1.8675e+06	34	61933	69221.9	74430.1	70180.1	68498.5	68071.2	81505	52040.7	54926.5
sp|P61356|RL27_BOVIN	5	5	397.64	0.0278901	0.00843403	1.55076	1H_56h	7_56h	60S ribosomal protein L27 OS=Bos taurus GN=RPL27 PE=2 SV=2; TOPep_Count=6	6.55435e+07	5.0295e+07	6.04824e+07	6.07521e+07	5.28757e+07	6.03364e+07	7.08245e+07	4.56709e+07	5.21948e+07	6	1.09239e+07	8.3825e+06	1.00804e+07	1.01253e+07	8.81262e+06	1.00561e+07	1.18041e+07	7.61182e+06	8.69913e+06
sp|Q56JV9|RS3A_BOVIN	19	19	1749.2	0.00690381	0.00273996	1.43272	1H_56h	7_56h	40S ribosomal protein S3a OS=Bos taurus GN=RPS3A PE=2 SV=3; TOPep_Count=19	1.43659e+08	1.21211e+08	1.51196e+08	1.42186e+08	1.39184e+08	1.31078e+08	1.56766e+08	1.09418e+08	1.24903e+08	19	7.56102e+06	6.37951e+06	7.95768e+06	7.48348e+06	7.3255e+06	6.89886e+06	8.25082e+06	5.75886e+06	6.57384e+06
sp|Q3T0V4|RS11_BOVIN	12	12	664.62	0.00795208	0.00309685	1.39385	1H_56h	7_56h	40S ribosomal protein S11 OS=Bos taurus GN=RPS11 PE=2 SV=3; TOPep_Count=10	6.71173e+07	7.0636e+07	7.08714e+07	7.01239e+07	7.13371e+07	6.90453e+07	8.51882e+07	6.11174e+07	6.38498e+07	10	6.71173e+06	7.0636e+06	7.08714e+06	7.01239e+06	7.13371e+06	6.90453e+06	8.51882e+06	6.11174e+06	6.38498e+06
sp|P26452|RSSA_BOVIN	11	11	1098.72	0.00110593	0.000610486	1.37468	1H_56h	7_56h	40S ribosomal protein SA OS=Bos taurus GN=RPSA PE=2 SV=4; TOPep_Count=15	2.48013e+08	2.42451e+08	2.64638e+08	2.32685e+08	2.321e+08	2.14343e+08	2.67327e+08	1.94465e+08	2.10078e+08	15	1.65342e+07	1.61634e+07	1.76426e+07	1.55123e+07	1.54733e+07	1.42895e+07	1.78218e+07	1.29643e+07	1.40052e+07
sp|Q24JY1|RL23A_BOVIN	7	7	459.75	0.0914707	0.0210024	1.35134	1H_56h	7_56h	60S ribosomal protein L23a OS=Bos taurus GN=RPL23A PE=2 SV=1; TOPep_Count=9	2.46136e+07	2.54675e+07	2.25684e+07	2.24783e+07	2.48435e+07	2.12438e+07	2.63703e+07	1.95141e+07	2.18017e+07	9	2.73485e+06	2.82973e+06	2.5076e+06	2.49759e+06	2.76039e+06	2.36042e+06	2.93003e+06	2.16823e+06	2.42241e+06
sp|A7MB80|GTF2I_BOVIN	3	3	170.91	0.192614	0.0352002	1.34986	1H_56h	7_56h	General transcription factor II-I OS=Bos taurus GN=GTF2I PE=2 SV=1; TOPep_Count=60	4.20463e+06	4.32654e+06	4.09096e+06	4.72141e+06	5.00208e+06	5.05163e+06	5.14164e+06	3.80901e+06	3.84625e+06	60	70077.1	72108.9	68182.6	78690.2	83368	84193.8	85694	63483.4	64104.2
sp|Q862I1|RL24_BOVIN	7	7	337.86	0.0284455	0.00856637	1.33253	1H_56h	7_56h	60S ribosomal protein L24 OS=Bos taurus GN=RPL24 PE=2 SV=2; TOPep_Count=10	2.06235e+07	2.05543e+07	2.19326e+07	2.141e+07	2.23092e+07	2.0166e+07	2.33866e+07	1.75505e+07	1.82973e+07	10	2.06235e+06	2.05543e+06	2.19326e+06	2.141e+06	2.23092e+06	2.0166e+06	2.33866e+06	1.75505e+06	1.82973e+06
sp|P79103|RS4_BOVIN	18	18	1419.94	0.129	0.0264651	1.30761	1H_56h	7_56h	40S ribosomal protein S4 OS=Bos taurus GN=RPS4 PE=2 SV=3; TOPep_Count=20	9.15265e+07	7.92141e+07	9.6342e+07	9.10789e+07	9.14672e+07	8.73771e+07	1.02675e+08	7.85212e+07	8.64005e+07	20	4.57632e+06	3.96071e+06	4.8171e+06	4.55394e+06	4.57336e+06	4.36886e+06	5.13374e+06	3.92606e+06	4.32003e+06
sp|Q3T169|RS3_BOVIN	19	15	1514.84	0.180989	0.033525	1.26379	1H_56h	7_56h	40S ribosomal protein S3 OS=Bos taurus GN=RPS3 PE=2 SV=1; TOPep_Count=19	1.53084e+08	1.59597e+08	1.49304e+08	1.54352e+08	1.61558e+08	1.52847e+08	1.7777e+08	1.40665e+08	1.40979e+08	19	8.05706e+06	8.39984e+06	7.85809e+06	8.12379e+06	8.50307e+06	8.04459e+06	9.35631e+06	7.4034e+06	7.41994e+06
sp|Q3T0R1|RS18_BOVIN	10	9	690.67	0.149529	0.029214	1.24847	1H_56h	7_56h	40S ribosomal protein S18 OS=Bos taurus GN=RPS18 PE=2 SV=3; TOPep_Count=12	4.87613e+07	4.84055e+07	4.8201e+07	4.70523e+07	4.78139e+07	4.46122e+07	4.88834e+07	3.91545e+07	4.36949e+07	12	4.06344e+06	4.03379e+06	4.01675e+06	3.92102e+06	3.98449e+06	3.71769e+06	4.07362e+06	3.26288e+06	3.64124e+06
