# Supplementary material for: Proteomic Characterization of Host-Pathogen Interactions during Bovine Trophoblast Cell Line Infection by Neospora caninum
Source: Pathogens. 2020 Sep 15;9(9):749. doi: 10.3390/pathogens9090749 (PMC7557738; doi:10.3390/pathogens9090749)
Supplement: Supplementary file 1 [file pathogens-09-00749-s001.zip › Table S3.xlsx]

## Sheet: Hoja1
Immune-related proteins
		Nc-Spain1H	Nc-Spain7	Control
	Cluster 1	Q9BH13	Q9BH13
		Q9XT97	Q9XT97
	Custer 2		Q5E995	P01888
				Q3T0B6
				P31081
				Q9XT97
				Q5E995
	Cluster 3	A6H7G2	A6H7G2	A6H7G2
			Q3T0X5	P56658
	Cluster 4	P01888	P01888	Q9BH13
		Q3T0B6	Q3T0B6	O46414
		P31081	P31081
		Q5E995	P56658
	Cluster 5	P56658	O46414	Q3T0X5
		O46414
		Q3T0X5
sp|Q9BH13|CD166_BOVIN	CD166 antigen OS=Bos taurus GN=ALCAM PE=2 SV=1; TOPep_Count=31
sp|Q9XT97|PSN1_BOVIN	Presenilin-1 OS=Bos taurus GN=PSEN1 PE=2 SV=1; TOPep_Count=18
sp|Q5E995|RS6_BOVIN	40S ribosomal protein S6 OS=Bos taurus GN=RPS6 PE=2 SV=1; TOPep_Count=13
sp|P01888|B2MG_BOVIN	Beta-2-microglobulin OS=Bos taurus GN=B2M PE=1 SV=2; TOPep_Count=7
sp|Q3T0B6|C1QBP_BOVIN	Complement component 1 Q subcomponent-binding protein, mitochondrial OS=Bos taurus GN=C1QBP PE=2 SV=1; TOPep_Count=14
sp|P31081|CH60_BOVIN	60 kDa heat shock protein, mitochondrial OS=Bos taurus GN=HSPD1 PE=1 SV=2; TOPep_Count=36
sp|A6H7G2|DBNL_BOVIN	Drebrin-like protein OS=Bos taurus GN=DBNL PE=2 SV=1; TOPep_Count=23
sp|Q3T0X5|PSA1_BOVIN	Proteasome subunit alpha type-1 OS=Bos taurus GN=PSMA1 PE=1 SV=1; TOPep_Count=18
sp|P56658|ADA_BOVIN	Adenosine deaminase OS=Bos taurus GN=ADA PE=1 SV=3; TOPep_Count=22
sp|O46414|FRIH_BOVIN	Ferritin heavy chain OS=Bos taurus GN=FTH1 PE=2 SV=3; TOPep_Count=12
